# Supplementary material for: Deciphering the genetic control of gene expression following Mycobacterium leprae antigen stimulation
Source: PLoS Genet. 2017 Aug 9;13(8):e1006952. doi: 10.1371/journal.pgen.1006952 (PMC5565194; doi:10.1371/journal.pgen.1006952)
Supplement: S1 Dataset — DNA from the 51 blood donors were genotyped using Illumina`s Human660W-Quad BeadChip array. After standard filtration methods (no missing data, Hardy-Weinberg P value < 10−4), 459,703 SNPs were kept for analysis. 3 files are provided in the S1_Datasep.zip archive: Leprosy_eQTL_51_samples.bed, Leprosy_eQTL_51_samples.bim and Leprosy_eQTL_51_samples.fam. These files were generated using PLINK 1.9 (www.cog-genomics.org/plink/1.9/). (ZIP) [file pgen.1006952.s001.zip]

Archive with 4 entries (3 files):
- Genotypes/
- Genotypes/Leprosy_eQTL_51_samples.bim
- Genotypes/Leprosy_eQTL_51_samples.fam
- Genotypes/Leprosy_eQTL_51_samples.bed
