# Supplementary material for: Deciphering the genetic control of gene expression following Mycobacterium leprae antigen stimulation
Source: PLoS Genet. 2017 Aug 9;13(8):e1006952. doi: 10.1371/journal.pgen.1006952 (PMC5565194; doi:10.1371/journal.pgen.1006952)
Supplement: S1 Dataset — DNA from the 51 blood donors were genotyped using Illumina`s Human660W-Quad BeadChip array. After standard filtration methods (no missing data, Hardy-Weinberg P value < 10−4), 459,703 SNPs were kept for analysis. 3 files are provided in the S1_Datasep.zip archive: Leprosy_eQTL_51_samples.bed, Leprosy_eQTL_51_samples.bim and Leprosy_eQTL_51_samples.fam. These files were generated using PLINK 1.9 (www.cog-genomics.org/plink/1.9/). (ZIP) [file pgen.1006952.s001.zip › Genotypes/Leprosy_eQTL_51_samples.bim]

1	rs3094315	0	752566	C	T
1	rs3934834	0	1005806	A	G
1	rs9442372	0	1018704	T	C
1	rs3737728	0	1021415	A	G
1	rs6687776	0	1030565	A	G
1	rs9651273	0	1031540	A	G
1	rs4970405	0	1048955	G	A
1	rs11807848	0	1061166	C	T
1	rs9442373	0	1062638	T	G
1	rs2298217	0	1064979	A	G
1	rs9442380	0	1087683	A	G
1	rs9660710	0	1099342	T	G
1	rs4970420	0	1106473	C	T
1	rs1320565	0	1119858	T	C
1	rs11260549	0	1121794	C	T
1	rs9729550	0	1135242	T	G
1	rs11721	0	1152631	A	C
1	rs2887286	0	1156131	T	C
1	rs3813199	0	1158277	A	G
1	rs3766186	0	1162435	A	C
1	rs7515488	0	1163804	T	C
1	rs6675798	0	1176597	C	T
1	rs11804831	0	1194804	A	G
1	rs6685064	0	1211292	C	T
1	rs2765033	0	1310924	A	G
1	rs2649588	0	1314015	C	T
1	rs819980	0	1425700	T	C
1	rs9439462	0	1462766	T	C
1	rs3766178	0	1478180	A	G
1	rs2031709	0	1485984	T	G
1	rs880051	0	1493727	G	A
1	rs2296716	0	1497824	T	C
1	rs6603793	0	1505255	C	T
1	rs7528782	0	1645366	T	C
1	rs4648793	0	1671782	T	C
1	rs7531583	0	1706160	A	G
1	rs16825336	0	1745726	A	G
1	rs2180311	0	1748734	G	A
1	rs6681938	0	1781220	G	A
1	rs10907192	0	1793111	T	C
1	rs4648592	0	1801034	A	G
1	rs7525092	0	1810090	A	G
1	rs2474460	0	1844046	T	C
1	rs12758705	0	1873625	T	C
1	rs3820011	0	1888193	T	G
1	rs2803291	0	1892325	A	G
1	rs28642304	0	1910371	A	G
1	rs2459994	0	2024064	C	T
1	rs12755035	0	2026361	A	G
1	rs884080	0	2026749	T	C
1	rs908742	0	2033256	C	T
1	rs4648808	0	2040936	T	C
1	rs6603813	0	2043080	G	T
1	rs3107151	0	2051513	T	G
1	rs3128291	0	2058023	T	C
1	rs3128296	0	2068906	G	T
1	rs3753242	0	2069681	C	T
1	rs262669	0	2082489	T	C
1	rs2257182	0	2082566	G	A
1	rs262654	0	2089526	T	C
1	rs3052	0	2096638	T	C
1	rs262688	0	2113565	G	T
1	rs2460002	0	2119833	T	C
1	rs7512482	0	2146966	C	T
1	rs2460000	0	2156362	T	C
1	rs263526	0	2173504	C	T
1	rs10910034	0	2176038	A	G
1	rs1713712	0	2176161	T	C
1	rs260513	0	2180524	T	C
1	rs260512	0	2182470	C	T
1	rs10797417	0	2192433	C	T
1	rs7547453	0	2195117	A	G
1	rs11588312	0	2199057	T	C
1	rs7553178	0	2204755	C	T
1	rs10910047	0	2211849	T	C
1	rs12119470	0	2218100	T	C
1	rs2017143	0	2220649	A	G
1	rs2643885	0	2221222	C	A
1	rs903919	0	2222583	A	G
1	rs884941	0	2223645	T	C
1	rs884940	0	2223866	C	T
1	rs10910050	0	2224876	T	G
1	rs903916	0	2231463	T	C
1	rs1809822	0	2231595	G	T
1	rs2279702	0	2234632	T	C
1	rs2643904	0	2236697	A	G
1	rs2173049	0	2240006	T	C
1	rs2843157	0	2240383	T	C
1	rs2645065	0	2261222	A	C
1	rs903904	0	2263888	T	C
1	rs2843143	0	2269948	T	C
1	rs2843142	0	2270098	T	C
1	rs2055204	0	2280661	C	T
1	rs7527871	0	2281726	C	A
1	rs4648831	0	2283117	0	G
1	rs2840528	0	2283896	G	A
1	rs2840530	0	2285730	G	A
1	rs903914	0	2289321	T	C
1	rs2840542	0	2291680	A	G
1	rs2643891	0	2292352	T	C
1	rs7545940	0	2299627	G	A
1	rs2840538	0	2299651	T	C
1	rs6665546	0	2301691	A	G
1	rs10910060	0	2302911	T	C
1	rs10910061	0	2303512	A	G
1	rs2279703	0	2306695	T	C
1	rs7519807	0	2306972	T	C
1	rs12033324	0	2307481	A	C
1	rs2843160	0	2309082	T	G
1	rs903901	0	2310193	T	C
1	rs2643901	0	2314319	T	C
1	rs2843127	0	2315717	T	C
1	rs903903	0	2319428	A	G
1	rs4648633	0	2320702	0	T
1	rs1123571	0	2326009	A	G
1	rs3736330	0	2327075	A	G
1	rs2840532	0	2327815	C	T
1	rs3001336	0	2333031	C	T
1	rs1129333	0	2335676	A	G
1	rs2494428	0	2339074	C	T
1	rs12022929	0	2359981	A	C
1	rs4531246	0	2362020	A	C
1	rs4648843	0	2366316	T	C
1	rs10910078	0	2390588	A	G
1	rs2494626	0	2404256	T	C
1	rs13376356	0	2406887	T	C
1	rs12049628	0	2409276	A	G
1	rs2477703	0	2425992	G	A
1	rs3762444	0	2427712	A	G
1	rs7535528	0	2444414	T	C
1	rs2236395	0	2446880	G	A
1	rs2246732	0	2450394	G	A
1	rs2494606	0	2466633	T	C
1	rs2234167	0	2494330	A	G
1	rs6667605	0	2502780	C	T
1	rs734999	0	2513216	G	A
1	rs10752747	0	2524915	C	A
1	rs3748816	0	2526746	T	C
1	rs11590198	0	2551900	T	C
1	rs3890745	0	2553624	A	G
1	rs4648499	0	2699649	T	G
1	rs4648356	0	2709164	C	A
1	rs2377041	0	2713327	A	G
1	rs10909880	0	2727804	T	C
1	rs10909890	0	2733587	T	C
1	rs4609377	0	2745883	G	A
1	rs4648482	0	2749921	G	A
1	rs6680471	0	2754512	A	G
1	rs12409348	0	2779043	A	G
1	rs897615	0	2787093	T	C
1	rs10910019	0	2789108	G	A
1	rs16823103	0	2792801	T	C
1	rs10797342	0	2797856	G	A
1	rs3100865	0	2806107	A	C
1	rs1456465	0	2811814	T	C
1	rs12035436	0	2823459	T	G
1	rs1869970	0	2829551	G	A
1	rs897634	0	2835692	G	A
1	rs2045331	0	2842270	T	C
1	rs2045332	0	2842319	A	G
1	rs2606411	0	2847488	T	C
1	rs1473386	0	2852206	C	T
1	rs10797368	0	2852707	T	C
1	rs16823228	0	2853759	A	G
1	rs2925499	0	2860931	C	T
1	rs2842906	0	2869913	C	T
1	rs10909845	0	2876525	C	T
1	rs11583804	0	2878366	A	G
1	rs6659552	0	2879460	G	C
1	rs878201	0	2879640	T	C
1	rs2485944	0	2883858	T	C
1	rs2485945	0	2883932	C	T
1	rs12752801	0	2886466	T	C
1	rs12044030	0	2889577	G	A
1	rs12046158	0	2891713	T	C
1	rs7533362	0	2896735	A	G
1	rs6681741	0	2898960	A	G
1	rs1572657	0	2902128	C	T
1	rs10797373	0	2904056	A	G
1	rs10909852	0	2905605	C	T
1	rs12562637	0	2924666	A	G
1	rs2027262	0	2926379	G	A
1	rs7534897	0	2928421	A	G
1	rs16823374	0	2937312	T	G
1	rs3795263	0	2938989	A	G
1	rs7412983	0	2943183	C	A
1	rs2142569	0	2944527	A	G
1	rs10489588	0	2951834	T	C
1	rs2376821	0	2974852	A	G
1	rs2297828	0	2983963	T	C
1	rs2297829	0	2984087	A	C
1	rs2993486	0	2993638	C	T
1	rs1569419	0	2996602	T	C
1	rs926246	0	3006131	C	T
1	rs926244	0	3006283	G	A
1	rs2817168	0	3013690	T	C
1	rs2993493	0	3020246	T	G
1	rs1890336	0	3024265	T	G
1	rs4648453	0	3025712	A	C
1	rs2817178	0	3047252	T	C
1	rs2235176	0	3054106	T	C
1	rs10797380	0	3055876	A	G
1	rs7538096	0	3057661	T	C
1	rs731031	0	3072692	C	T
1	rs1798246	0	3080855	G	T
1	rs2651899	0	3083712	G	A
1	rs2651936	0	3088742	C	T
1	rs2817134	0	3098715	T	C
1	rs2651929	0	3101353	C	T
1	rs12135062	0	3103312	T	G
1	rs10752733	0	3104630	A	G
1	rs10737190	0	3108496	G	A
1	rs7539775	0	3109151	C	T
1	rs10492941	0	3127137	0	C
1	rs10909901	0	3131235	A	G
1	rs2817146	0	3133439	T	C
1	rs12124147	0	3134331	T	C
1	rs2651906	0	3135175	T	C
1	rs11804075	0	3140247	A	G
1	rs1553288	0	3144745	T	C
1	rs6424069	0	3147030	G	A
1	rs2455118	0	3162209	C	T
1	rs10797386	0	3168280	T	C
1	rs4648464	0	3171929	G	A
1	rs3002686	0	3178111	A	C
1	rs2455099	0	3181415	A	G
1	rs2455119	0	3184855	A	C
1	rs16823802	0	3199217	T	C
1	rs905135	0	3199484	G	T
1	rs12562988	0	3199634	T	C
1	rs12565013	0	3203137	C	A
1	rs10909918	0	3208375	A	G
1	rs12757342	0	3208830	G	T
1	rs1553291	0	3209923	C	T
1	rs4648468	0	3210950	A	G
1	rs4648377	0	3211458	A	C
1	rs2455144	0	3214732	T	C
1	rs6670328	0	3219950	C	T
1	rs2500278	0	3225940	T	C
1	rs2483260	0	3227188	A	G
1	rs12409345	0	3228915	G	A
1	rs16824089	0	3230544	C	T
1	rs2500277	0	3233631	G	A
1	rs2483266	0	3236041	C	T
1	rs1108600	0	3241135	T	C
1	rs2500271	0	3241829	C	T
1	rs2483274	0	3248098	G	A
1	rs2483275	0	3249242	T	C
1	rs4494089	0	3254356	A	G
1	rs1999527	0	3256108	C	A
1	rs882430	0	3259113	T	C
1	rs6683273	0	3259183	G	A
1	rs2483286	0	3259369	G	A
1	rs4415513	0	3261682	C	T
1	rs4648380	0	3261925	T	C
1	rs2483289	0	3264190	T	G
1	rs2483256	0	3269828	A	G
1	rs946758	0	3273063	T	C
1	rs12748963	0	3275149	C	T
1	rs2500286	0	3276138	G	A
1	rs12073172	0	3276374	C	T
1	rs2500262	0	3280021	A	G
1	rs4648485	0	3283528	G	A
1	rs4648487	0	3285304	T	C
1	rs12135987	0	3289524	C	T
1	rs1333190	0	3289729	C	T
1	rs1333189	0	3289971	C	T
1	rs4648489	0	3293665	A	G
1	rs1538693	0	3294972	C	T
1	rs868688	0	3300807	C	T
1	rs868689	0	3301130	T	G
1	rs10492939	0	3302871	C	T
1	rs17399998	0	3305016	0	C
1	rs2493278	0	3307746	A	G
1	rs2493268	0	3308498	C	T
1	rs871822	0	3312914	T	G
1	rs17822581	0	3314596	0	T
1	rs6424074	0	3317780	C	T
1	rs11578011	0	3318532	A	G
1	rs12024847	0	3320799	C	T
1	rs2493292	0	3328659	0	G
1	rs2493291	0	3329384	0	C
1	rs2493285	0	3333595	T	C
1	rs1984069	0	3336200	G	A
1	rs870171	0	3342804	G	T
1	rs2493272	0	3349513	T	C
1	rs2483250	0	3356405	T	G
1	rs867814	0	3362256	C	T
1	rs2487670	0	3368143	T	C
1	rs12745860	0	3374360	G	A
1	rs2487680	0	3377442	G	A
1	rs12562167	0	3381698	T	C
1	rs2185639	0	3389727	G	A
1	rs2493314	0	3400294	T	G
1	rs4648505	0	3405296	G	A
1	rs2821040	0	3406791	C	T
1	rs947344	0	3423467	A	G
1	rs11585362	0	3428608	T	C
1	rs12093117	0	3441264	T	C
1	rs4648392	0	3446813	A	G
1	rs10797400	0	3450637	T	G
1	rs12119711	0	3451005	A	G
1	rs9970944	0	3454592	A	C
1	rs2821066	0	3455757	T	C
1	rs4648524	0	3456592	C	A
1	rs10737192	0	3456871	T	C
1	rs6685801	0	3464451	G	A
1	rs869697	0	3466713	A	G
1	rs878063	0	3472928	C	T
1	rs9628616	0	3473345	T	C
1	rs2821063	0	3474626	T	C
1	rs10909969	0	3480149	A	G
1	rs947354	0	3487126	T	C
1	rs2821054	0	3493850	C	A
1	rs2995009	0	3500575	A	G
1	rs4648527	0	3507861	G	A
1	rs6697749	0	3510633	C	A
1	rs7544357	0	3511295	G	A
1	rs2821023	0	3512800	T	C
1	rs2821017	0	3520871	A	G
1	rs4648398	0	3531595	C	T
1	rs4648538	0	3543493	A	G
1	rs4276857	0	3544346	G	A
1	rs2181484	0	3572774	T	C
1	rs4648545	0	3577321	A	G
1	rs3765692	0	3584771	C	T
1	rs3765696	0	3587505	C	T
1	rs3765703	0	3592436	G	T
1	rs3765705	0	3597017	T	C
1	rs3765731	0	3611892	T	C
1	rs3765736	0	3616601	A	G
1	rs747827	0	3636347	C	A
1	rs12731705	0	3637459	A	G
1	rs1181868	0	3651126	A	C
1	rs12117836	0	3657759	T	C
1	rs3737589	0	3662845	G	A
1	rs1181888	0	3671791	C	T
1	rs1181883	0	3677933	G	A
1	rs1181877	0	3680729	A	G
1	rs1181876	0	3681681	T	C
1	rs1181875	0	3681831	A	G
1	rs10910025	0	3684185	A	G
1	rs2275819	0	3689408	C	T
1	rs2799182	0	3696000	C	T
1	rs3737593	0	3696536	G	A
1	rs6702935	0	3732707	T	C
1	rs4648344	0	3743132	C	T
1	rs6663840	0	3743319	G	A
1	rs2275831	0	3745924	C	T
1	rs7535133	0	3748513	T	G
1	rs7535887	0	3756493	C	T
1	rs10492943	0	3765424	A	C
1	rs4648347	0	3765755	C	T
1	rs6683156	0	3766441	A	G
1	rs4648426	0	3773089	C	T
1	rs10797348	0	3781096	A	C
1	rs12738235	0	3786245	T	C
1	rs4074709	0	3796948	T	G
1	rs4073324	0	3797995	T	C
1	rs3205087	0	3800242	G	A
1	rs7367066	0	3803755	A	G
1	rs4131373	0	3807388	0	G
1	rs11807227	0	3809423	A	G
1	rs12082157	0	3811810	0	T
1	rs6687869	0	3821216	T	C
1	rs11589102	0	3821782	T	C
1	rs6695346	0	3996946	A	G
1	rs12724233	0	4002832	A	G
1	rs11583257	0	4004250	A	G
1	rs11585024	0	4005045	T	G
1	rs7519349	0	4007008	C	T
1	rs7519458	0	4007110	G	A
1	rs10737395	0	4007558	T	G
1	rs10799181	0	4009071	G	A
1	rs4654479	0	4009694	T	C
1	rs4654480	0	4009793	T	C
1	rs6661168	0	4009956	0	C
1	rs4654482	0	4010743	A	G
1	rs11590912	0	4012472	C	A
1	rs10799202	0	4013618	A	G
1	rs12119556	0	4013954	C	T
1	rs10915433	0	4014091	G	A
1	rs6681347	0	4015382	C	T
1	rs4654493	0	4016934	G	A
1	rs7522140	0	4017137	C	T
1	rs10915469	0	4022465	G	A
1	rs12031557	0	4034097	G	A
1	rs4654428	0	4039145	A	C
1	rs11587331	0	4039896	G	A
1	rs12038964	0	4053435	G	A
1	rs6691155	0	4054067	C	T
1	rs12135298	0	4057488	A	G
1	rs12045781	0	4061608	T	C
1	rs4440829	0	4080780	A	G
1	rs4378174	0	4080885	T	C
1	rs7418256	0	4084304	C	A
1	rs12080516	0	4089613	A	G
1	rs12068729	0	4091650	C	T
1	rs10915318	0	4105139	T	C
1	rs12749761	0	4111187	T	C
1	rs10915360	0	4117554	G	A
1	rs12745618	0	4119578	C	A
1	rs9792946	0	4119662	C	T
1	rs7514530	0	4120311	G	A
1	rs10915373	0	4121105	G	A
1	rs7524800	0	4121584	G	A
1	rs10799180	0	4122464	A	G
1	rs6669278	0	4123099	T	C
1	rs6672716	0	4124260	T	C
1	rs4654478	0	4127522	C	T
1	rs4654407	0	4127800	T	C
1	rs4654408	0	4127861	T	C
1	rs10753358	0	4128523	T	G
1	rs4391636	0	4130684	G	A
1	rs3936238	0	4131726	C	T
1	rs12093951	0	4132222	T	C
1	rs10915421	0	4145615	G	A
1	rs10915423	0	4146028	A	C
1	rs10915424	0	4146369	A	G
1	rs4462110	0	4152715	C	T
1	rs4481820	0	4152928	A	C
1	rs6676961	0	4153087	A	C
1	rs10915428	0	4158955	T	G
1	rs12077262	0	4170048	T	C
1	rs7548756	0	4170249	T	G
1	rs10915434	0	4174116	C	T
1	rs16840802	0	4177898	T	C
1	rs12040805	0	4180842	A	G
1	rs4654487	0	4187952	T	C
1	rs4131507	0	4194712	C	T
1	rs6702633	0	4197035	G	A
1	rs10915445	0	4197642	A	G
1	rs16840831	0	4200169	T	C
1	rs11808881	0	4200837	A	G
1	rs4654492	0	4201815	T	C
1	rs7542208	0	4202818	T	C
1	rs9426471	0	4206210	C	T
1	rs10915448	0	4207525	T	G
1	rs6683453	0	4210402	T	C
1	rs9988443	0	4216165	A	G
1	rs4609397	0	4216862	T	C
1	rs4614226	0	4221599	G	A
1	rs10915459	0	4230463	C	T
1	rs12074880	0	4231201	C	T
1	rs4233262	0	4236982	C	T
1	rs4654418	0	4239028	T	C
1	rs6667065	0	4260418	A	G
1	rs10158783	0	4263519	T	C
1	rs6426402	0	4269491	G	T
1	rs12022636	0	4271526	T	G
1	rs10915478	0	4276903	A	G
1	rs4654424	0	4281458	C	T
1	rs11579829	0	4282786	A	G
1	rs2132177	0	4283315	0	A
1	rs1874266	0	4288552	T	C
1	rs10753374	0	4289045	T	C
1	rs7541544	0	4291842	T	C
1	rs12132422	0	4295304	G	A
1	rs1908490	0	4312205	T	C
1	rs966321	0	4315204	T	G
1	rs964715	0	4316784	C	T
1	rs1495250	0	4317251	T	C
1	rs2411738	0	4326368	T	C
1	rs10915494	0	4328476	T	C
1	rs1390136	0	4341843	A	G
1	rs12562995	0	4359166	A	G
1	rs693734	0	4364226	C	T
1	rs351623	0	4366890	0	C
1	rs351617	0	4368951	C	T
1	rs1495239	0	4370074	T	C
1	rs351615	0	4370385	C	T
1	rs12073612	0	4370489	A	G
1	rs10915509	0	4375859	G	T
1	rs3912751	0	4376816	A	G
1	rs12408012	0	4379687	C	T
1	rs351605	0	4382789	T	C
1	rs351608	0	4384773	C	A
1	rs639739	0	4389262	T	C
1	rs684965	0	4397528	C	T
1	rs589585	0	4398015	C	T
1	rs488256	0	4401563	A	G
1	rs604892	0	4403778	C	T
1	rs672850	0	4404077	A	G
1	rs16838750	0	4404344	A	G
1	rs11589129	0	4404414	T	G
1	rs10799228	0	4405998	A	G
1	rs600933	0	4409496	C	T
1	rs480106	0	4411851	C	T
1	rs1531328	0	4418164	T	C
1	rs349394	0	4419454	A	G
1	rs12025694	0	4420509	A	G
1	rs349390	0	4423896	T	C
1	rs16838813	0	4424145	A	G
1	rs75411	0	4425414	T	C
1	rs12404619	0	4426085	T	C
1	rs1845635	0	4441089	C	T
1	rs239339	0	4444539	T	G
1	rs7418714	0	4446996	G	T
1	rs349416	0	4455696	A	C
1	rs12044775	0	4458722	G	A
1	rs16838950	0	4461254	A	G
1	rs12047204	0	4468747	A	G
1	rs547923	0	4468884	G	T
1	rs10915528	0	4471374	G	A
1	rs349403	0	4474002	G	A
1	rs4654432	0	4481215	T	C
1	rs2035010	0	4486522	T	C
1	rs6678792	0	4489398	G	A
1	rs10915533	0	4489529	A	G
1	rs10915535	0	4491460	A	C
1	rs12128076	0	4492980	T	G
1	rs1556691	0	4493215	A	G
1	rs7546628	0	4495287	C	T
1	rs1762814	0	4496256	C	T
1	rs1674877	0	4496659	T	C
1	rs6660514	0	4497118	T	C
1	rs780586	0	4504927	T	C
1	rs10915541	0	4505512	T	C
1	rs780587	0	4505966	A	G
1	rs2054269	0	4509337	T	C
1	rs705685	0	4510840	T	C
1	rs922114	0	4511421	T	C
1	rs11584026	0	4514453	A	G
1	rs664520	0	4523357	C	T
1	rs4654545	0	4525604	A	G
1	rs12140626	0	4533632	T	C
1	rs10047182	0	4534321	T	C
1	rs12143782	0	4534350	A	G
1	rs7541288	0	4535148	A	G
1	rs6426417	0	4536676	A	G
1	rs1037800	0	4540795	A	G
1	rs11799990	0	4541390	G	T
1	rs6656245	0	4543663	G	A
1	rs350170	0	4544178	G	A
1	rs350171	0	4544793	A	C
1	rs780606	0	4549402	A	G
1	rs1878052	0	4552802	C	T
1	rs609506	0	4558933	A	G
1	rs9660574	0	4560405	C	T
1	rs582598	0	4561962	T	G
1	rs660100	0	4562350	G	A
1	rs4654548	0	4562476	G	A
1	rs350165	0	4564684	T	C
1	rs1870509	0	4566795	T	C
1	rs10799241	0	4569547	T	C
1	rs4654552	0	4570982	A	G
1	rs1710415	0	4571740	T	C
1	rs1762826	0	4572778	T	C
1	rs1710421	0	4573989	C	T
1	rs6703696	0	4578495	G	A
1	rs12039682	0	4581230	A	G
1	rs12039710	0	4581338	A	C
1	rs608203	0	4581585	G	A
1	rs780983	0	4586606	A	G
1	rs241238	0	4587519	G	A
1	rs241233	0	4590550	G	A
1	rs241230	0	4592116	T	G
1	rs11809295	0	4598273	C	T
1	rs592726	0	4599243	A	G
1	rs241219	0	4606192	G	A
1	rs12092980	0	4606471	G	A
1	rs241221	0	4609050	G	A
1	rs7549444	0	4611435	C	T
1	rs6685798	0	4618251	A	G
1	rs916408	0	4618279	G	A
1	rs241264	0	4619038	A	G
1	rs241266	0	4620290	A	G
1	rs10915560	0	4620923	C	T
1	rs12120353	0	4620996	T	G
1	rs16839306	0	4621675	T	C
1	rs241273	0	4627077	G	T
1	rs241211	0	4632528	C	T
1	rs1541318	0	4634978	G	A
1	rs1157688	0	4636767	A	G
1	rs1024139	0	4640902	T	C
1	rs2078573	0	4643432	C	A
1	rs10915566	0	4648780	A	G
1	rs164771	0	4653765	A	G
1	rs12567277	0	4658538	G	A
1	rs618751	0	4662532	A	G
1	rs164781	0	4665232	T	C
1	rs3896439	0	4668670	C	T
1	rs6668002	0	4682104	A	G
1	rs6674936	0	4684305	G	A
1	rs875807	0	4685672	A	G
1	rs2269620	0	4687282	G	A
1	rs4654576	0	4687814	T	G
1	rs7527078	0	4690893	A	G
1	rs12405615	0	4694598	A	G
1	rs2071967	0	4696092	G	A
1	rs12122754	0	4698559	A	G
1	rs10915575	0	4701258	C	T
1	rs2035453	0	4704955	C	T
1	rs4654454	0	4708162	C	T
1	rs10915577	0	4710486	C	T
1	rs1483198	0	4717391	C	T
1	rs12408160	0	4723046	T	C
1	rs12083131	0	4723818	T	C
1	rs12567266	0	4726454	C	T
1	rs6658098	0	4727086	A	G
1	rs4144452	0	4731588	T	C
1	rs11587129	0	4731928	A	G
1	rs1564667	0	4732473	C	T
1	rs2071989	0	4737605	A	G
1	rs2071990	0	4738058	T	C
1	rs2071995	0	4738678	T	C
1	rs763238	0	4743704	A	G
1	rs10915587	0	4746636	C	T
1	rs12747700	0	4747737	A	G
1	rs1076944	0	4748305	T	G
1	rs242052	0	4751030	C	T
1	rs7525374	0	4754057	T	C
1	rs7518469	0	4756276	A	C
1	rs6681520	0	4763401	G	A
1	rs4654593	0	4769825	A	C
1	rs3820251	0	4781151	T	C
1	rs3820252	0	4784556	T	C
1	rs3820253	0	4784884	T	C
1	rs242044	0	4787119	T	C
1	rs242050	0	4789179	T	C
1	rs446529	0	4795414	G	A
1	rs3753702	0	4799200	T	C
1	rs4654598	0	4804342	0	C
1	rs364642	0	4810552	T	C
1	rs380239	0	4813115	C	T
1	rs428001	0	4814400	A	G
1	rs397559	0	4820799	T	C
1	rs12119789	0	4823492	T	C
1	rs424723	0	4824742	T	C
1	rs2743979	0	4825152	A	G
1	rs423285	0	4831076	A	G
1	rs396112	0	4831320	T	C
1	rs3766977	0	4833498	A	C
1	rs399377	0	4835375	G	A
1	rs414909	0	4838241	T	C
1	rs9426506	0	4844376	A	G
1	rs11805709	0	4847594	T	C
1	rs2235443	0	4851303	C	T
1	rs2411894	0	4852907	T	C
1	rs4654607	0	4861160	T	C
1	rs12410445	0	4867850	G	T
1	rs10799262	0	4872571	T	C
1	rs10915612	0	4873056	A	G
1	rs10915613	0	4874505	A	G
1	rs1120120	0	4878871	C	T
1	rs12122126	0	4881267	G	A
1	rs10915621	0	4885686	G	A
1	rs12026226	0	4887910	T	G
1	rs2181699	0	4888012	A	C
1	rs2025378	0	4891736	T	C
1	rs4654461	0	4894800	A	G
1	rs7527319	0	4901737	C	A
1	rs10915626	0	4906783	T	C
1	rs6683849	0	4908901	G	A
1	rs7549868	0	4912726	G	A
1	rs6426440	0	4914910	C	A
1	rs10915644	0	4927798	T	C
1	rs1886112	0	4930181	T	C
1	rs1544062	0	4951789	T	G
1	rs4654619	0	4952655	T	G
1	rs6664880	0	4952788	G	A
1	rs4654465	0	4954775	A	C
1	rs6426446	0	4955862	T	C
1	rs2031246	0	4959786	T	C
1	rs1998542	0	4960911	G	A
1	rs1980722	0	4964005	G	A
1	rs17345545	0	4965152	G	T
1	rs4654468	0	4965631	G	A
1	rs10753392	0	4969750	C	T
1	rs10753394	0	4969942	G	A
1	rs10915668	0	4973301	C	T
1	rs10915670	0	4975417	A	G
1	rs12035499	0	4980692	T	C
1	rs11585268	0	4981107	A	G
1	rs942245	0	4981503	T	C
1	rs2898850	0	4981607	T	C
1	rs4141867	0	4983798	T	C
1	rs6702564	0	4984025	T	C
1	rs2093763	0	4985137	T	C
1	rs6666453	0	4987424	G	T
1	rs10799275	0	4988306	C	T
1	rs2898853	0	4992204	C	T
1	rs12409253	0	4994452	A	G
1	rs10915683	0	4996185	T	C
1	rs4654470	0	4996226	C	T
1	rs12040043	0	4996772	A	G
1	rs9426467	0	4997363	G	A
1	rs4654471	0	5000086	A	G
1	rs12042532	0	5002053	G	T
1	rs7555212	0	5002367	A	G
1	rs6669905	0	5002713	G	A
1	rs9286971	0	5003504	T	C
1	rs10915297	0	5010142	C	T
1	rs7522655	0	5012038	C	T
1	rs6692780	0	5014583	T	C
1	rs12029491	0	5017652	A	G
1	rs10799145	0	5021200	A	C
1	rs12754637	0	5023321	T	C
1	rs6702660	0	5023430	T	C
1	rs3101219	0	5025060	C	T
1	rs6426375	0	5027479	T	G
1	rs10799149	0	5031379	A	G
1	rs6665175	0	5035937	A	G
1	rs12757902	0	5036234	T	C
1	rs6666330	0	5037812	C	T
1	rs6657381	0	5039093	A	G
1	rs1563791	0	5043734	C	A
1	rs7365286	0	5047163	A	G
1	rs10737392	0	5048934	T	G
1	rs12725971	0	5051232	C	T
1	rs6683624	0	5051710	A	G
1	rs1380469	0	5061217	C	T
1	rs9662885	0	5066205	A	C
1	rs10915310	0	5068210	G	A
1	rs10915311	0	5068955	T	G
1	rs12047764	0	5077552	G	A
1	rs10915315	0	5078349	C	T
1	rs2334259	0	5082020	G	A
1	rs1459765	0	5088062	A	G
1	rs2169089	0	5088617	T	C
1	rs9439507	0	5090997	T	C
1	rs1459761	0	5100691	G	A
1	rs4949162	0	5100883	G	A
1	rs1459760	0	5104037	C	T
1	rs10799157	0	5113911	A	C
1	rs10915329	0	5114102	A	G
1	rs10915330	0	5117415	G	A
1	rs1563792	0	5124859	A	G
1	rs3128689	0	5141640	G	T
1	rs3101225	0	5156245	C	A
1	rs2242157	0	5160662	G	T
1	rs1459766	0	5160731	T	G
1	rs2169090	0	5164424	A	G
1	rs10733013	0	5168663	G	A
1	rs2722784	0	5169304	G	T
1	rs7513590	0	5170712	G	A
1	rs10737396	0	5181615	A	G
1	rs2722793	0	5184077	G	T
1	rs6674378	0	5186247	C	A
1	rs17374719	0	5189642	G	A
1	rs16840020	0	5194204	A	G
1	rs10492925	0	5195371	C	T
1	rs9439506	0	5196739	G	A
1	rs12121369	0	5210124	T	G
1	rs10753353	0	5211134	A	G
1	rs10799174	0	5217644	A	G
1	rs9439511	0	5218601	T	C
1	rs12026977	0	5231170	C	T
1	rs9286977	0	5233284	A	C
1	rs7547229	0	5240211	T	C
1	rs4641339	0	5243848	T	C
1	rs17366838	0	5246626	T	G
1	rs6669501	0	5246841	A	G
1	rs10492930	0	5247082	C	T
1	rs10492931	0	5247355	T	C
1	rs17375504	0	5251569	A	C
1	rs7536712	0	5253664	T	C
1	rs7528871	0	5259095	T	G
1	rs2679218	0	5262901	G	A
1	rs10915379	0	5269240	G	A
1	rs12140099	0	5270277	C	T
1	rs2883104	0	5277439	A	G
1	rs16840183	0	5280502	C	A
1	rs7549461	0	5281117	A	C
1	rs938962	0	5283942	A	G
1	rs4259664	0	5287108	A	C
1	rs677735	0	5295176	A	G
1	rs2353169	0	5296844	G	A
1	rs473104	0	5297845	G	A
1	rs12026938	0	5298490	A	G
1	rs551536	0	5299059	C	T
1	rs480807	0	5303371	T	C
1	rs673451	0	5305364	G	T
1	rs12125074	0	5306840	G	A
1	rs521430	0	5307076	A	G
1	rs7534404	0	5309255	A	G
1	rs12135834	0	5309667	T	C
1	rs4465222	0	5310258	T	C
1	rs4475768	0	5312165	G	T
1	rs670971	0	5312308	A	G
1	rs6703948	0	5313445	A	C
1	rs12091281	0	5314737	A	G
1	rs632798	0	5320534	A	G
1	rs630153	0	5321139	T	C
1	rs499416	0	5324231	C	T
1	rs11808981	0	5333340	C	T
1	rs11800907	0	5333384	T	C
1	rs4847576	0	5335599	C	T
1	rs490606	0	5337844	T	C
1	rs10492935	0	5341232	G	A
1	rs604664	0	5343032	A	G
1	rs10915403	0	5343556	T	C
1	rs557477	0	5346474	A	C
1	rs10753360	0	5353894	T	C
1	rs932789	0	5354364	G	A
1	rs912988	0	5354844	A	G
1	rs912991	0	5358384	T	C
1	rs12040942	0	5371159	C	A
1	rs2148210	0	5378416	A	G
1	rs4847569	0	5379624	G	A
1	rs1570964	0	5384158	A	G
1	rs9439570	0	5395410	C	T
1	rs1326005	0	5403585	A	G
1	rs12738923	0	5415884	T	C
1	rs6681674	0	5424374	C	T
1	rs11801594	0	5426110	C	T
1	rs7368252	0	5464332	C	T
1	rs7418357	0	5471517	T	C
1	rs3924260	0	5479861	T	G
1	rs3922826	0	5485177	G	T
1	rs7415936	0	5491501	C	T
1	rs10907211	0	5492043	T	G
1	rs10907214	0	5504553	A	G
1	rs11260694	0	5514194	T	C
1	rs11260696	0	5522054	C	T
1	rs7536506	0	5528517	G	A
1	rs7414864	0	5534326	T	G
1	rs2012852	0	5541205	G	T
1	rs10796404	0	5542669	T	C
1	rs17345621	0	5545396	G	T
1	rs9729637	0	5545452	T	G
1	rs9786944	0	5548512	T	C
1	rs11260698	0	5549525	G	A
1	rs12120052	0	5551233	A	G
1	rs10907219	0	5553470	A	G
1	rs2071956	0	5555419	T	C
1	rs2071959	0	5556067	A	G
1	rs1573738	0	5561229	T	C
1	rs9661310	0	5561412	A	G
1	rs12027231	0	5566294	A	G
1	rs9729649	0	5572304	T	C
1	rs10796400	0	5580192	G	A
1	rs10737109	0	5592422	G	A
1	rs2153900	0	5594737	T	C
1	rs1342691	0	5597069	T	C
1	rs7515958	0	5603850	G	A
1	rs6687987	0	5624529	C	T
1	rs4845835	0	5627912	A	C
1	rs7522344	0	5635316	C	A
1	rs1775403	0	5636732	C	T
1	rs1775421	0	5641582	T	G
1	rs1818038	0	5642511	C	T
1	rs10907200	0	5646002	T	C
1	rs1775416	0	5646264	A	G
1	rs4845807	0	5653544	T	C
1	rs10907201	0	5658267	C	T
1	rs12139270	0	5658419	T	C
1	rs950601	0	5659587	A	C
1	rs707582	0	5671786	G	A
1	rs770718	0	5674434	T	C
1	rs11260662	0	5675044	T	G
1	rs1775395	0	5677775	T	C
1	rs9439603	0	5679441	G	A
1	rs9439587	0	5679808	T	C
1	rs10157819	0	5680572	C	T
1	rs9439605	0	5680808	A	G
1	rs12143743	0	5683507	T	G
1	rs945322	0	5684301	C	A
1	rs12145625	0	5684788	A	G
1	rs4845793	0	5686915	T	C
1	rs17028422	0	5691787	C	A
1	rs1855786	0	5692728	C	T
1	rs6670965	0	5696677	T	C
1	rs10492947	0	5699475	A	C
1	rs6690868	0	5701323	G	A
1	rs17028491	0	5703552	A	G
1	rs971816	0	5707091	A	C
1	rs971814	0	5707162	G	A
1	rs1499395	0	5707938	G	A
1	rs709184	0	5709833	T	C
1	rs707590	0	5712831	T	C
1	rs11260671	0	5717388	C	T
1	rs1763321	0	5717948	A	G
1	rs1763323	0	5718749	T	G
1	rs770720	0	5723265	C	T
1	rs12038771	0	5723643	A	G
1	rs707580	0	5724940	T	C
1	rs771071	0	5732473	T	C
1	rs1081454	0	5734013	G	T
1	rs707593	0	5736682	G	A
1	rs770701	0	5743509	G	A
1	rs770702	0	5744921	A	G
1	rs10492949	0	5744963	G	T
1	rs770706	0	5747373	T	C
1	rs1278832	0	5748611	T	C
1	rs709188	0	5749083	G	A
1	rs7521197	0	5758772	G	A
1	rs770713	0	5761029	T	C
1	rs796396	0	5764879	G	A
1	rs770693	0	5765353	G	A
1	rs873982	0	5770265	T	G
1	rs904534	0	5777457	G	A
1	rs904532	0	5777920	A	G
1	rs2842262	0	5785572	A	G
1	rs2842258	0	5790498	0	T
1	rs2842257	0	5790655	G	A
1	rs2842256	0	5794578	G	A
1	rs2133496	0	5800904	0	C
1	rs4433399	0	5811124	A	C
1	rs17429690	0	5814135	A	G
1	rs12076190	0	5829039	C	T
1	rs4129514	0	5831601	A	G
1	rs9308476	0	5880466	G	T
1	rs1890191	0	5887140	C	T
1	rs1698976	0	5900795	G	A
1	rs11590577	0	5902023	A	G
1	rs525289	0	5903233	C	T
1	rs1624858	0	5904718	G	A
1	rs1765719	0	5905929	G	T
1	rs506776	0	5906337	A	G
1	rs548726	0	5913621	A	G
1	rs11121600	0	5921042	T	G
1	rs12133533	0	5922834	T	G
1	rs11121648	0	5923788	G	T
1	rs1287635	0	5924746	C	T
1	rs1287634	0	5925371	A	G
1	rs489933	0	5925801	T	C
1	rs868162	0	5934236	T	C
1	rs11586334	0	5958409	G	A
1	rs11122125	0	5965179	A	G
1	rs6694744	0	5971455	A	G
1	rs7549324	0	5982044	G	A
1	rs7535806	0	5983114	T	C
1	rs2062784	0	6000129	0	T
1	rs551207	0	6007446	G	A
1	rs7555293	0	6014444	G	A
1	rs2011197	0	6019871	C	T
1	rs875574	0	6027167	G	T
1	rs2047811	0	6031853	T	G
1	rs11588889	0	6031944	C	A
1	rs10779685	0	6039254	A	G
1	rs806104	0	6042934	C	T
1	rs11120961	0	6043809	T	C
1	rs806111	0	6053630	G	T
1	rs531099	0	6063655	T	C
1	rs546526	0	6070870	G	A
1	rs1295107	0	6079392	T	C
1	rs11121065	0	6088364	A	G
1	rs1295087	0	6100313	A	G
1	rs1295085	0	6108165	T	C
1	rs756096	0	6108377	A	C
1	rs3789553	0	6117171	G	A
1	rs6679367	0	6129835	A	G
1	rs3789541	0	6141325	T	C
1	rs2273042	0	6149122	T	C
1	rs3205229	0	6158562	A	G
1	rs3810993	0	6162583	C	T
1	rs2281303	0	6170353	T	C
1	rs12142108	0	6170988	A	G
1	rs1883767	0	6175489	C	T
1	rs6703057	0	6187086	T	C
1	rs9434661	0	6187138	T	C
1	rs9434662	0	6190215	T	C
1	rs11121299	0	6194018	T	C
1	rs2250358	0	6196869	T	C
1	rs2273032	0	6202245	A	G
1	rs9435102	0	6204266	T	C
1	rs11121328	0	6204842	T	C
1	rs1883604	0	6212870	T	C
1	rs747393	0	6221975	A	G
1	rs731975	0	6222501	G	T
1	rs4908529	0	6222883	A	G
1	rs11121407	0	6233573	C	A
1	rs11121449	0	6252443	T	C
1	rs2247392	0	6258147	T	C
1	rs1064721	0	6281377	A	G
1	rs4908541	0	6291810	G	A
1	rs4908872	0	6318069	C	T
1	rs4908874	0	6322936	T	C
1	rs3789512	0	6330015	T	C
1	rs3789504	0	6345134	A	G
1	rs11121611	0	6367219	G	T
1	rs6696861	0	6379607	C	T
1	rs7545051	0	6387784	A	G
1	rs3789482	0	6397372	T	C
1	rs3827718	0	6411024	A	G
1	rs722333	0	6411214	C	T
1	rs34185555	0	6439368	G	C
1	rs4582826	0	6461530	G	A
1	rs7529205	0	6473294	G	A
1	rs4908891	0	6481623	T	C
1	rs9434773	0	6511084	C	T
1	rs2986742	0	6550376	C	T
1	rs4908898	0	6560363	T	G
1	rs737243	0	6564156	G	A
1	rs4908554	0	6568387	G	A
1	rs3935435	0	6572175	G	A
1	rs4908556	0	6580896	G	A
1	rs7540913	0	6581877	G	A
1	rs13513	0	6585804	G	A
1	rs11122083	0	6593532	A	G
1	rs6679649	0	6606608	T	C
1	rs10746502	0	6607199	A	G
1	rs10864625	0	6614230	T	C
1	rs4908563	0	6623499	A	G
1	rs12041318	0	6632951	C	T
1	rs11122100	0	6638064	C	T
1	rs201171	0	6651093	T	C
1	rs1556036	0	6651728	T	C
1	rs12028517	0	6661732	A	C
1	rs11583755	0	6672729	C	A
1	rs2072948	0	6679848	A	G
1	rs14057	0	6683240	T	C
1	rs742394	0	6690140	C	T
1	rs200458	0	6704635	G	A
1	rs7549198	0	6709610	G	A
1	rs2235564	0	6713114	A	G
1	rs200440	0	6713282	C	T
1	rs6577584	0	6715390	C	A
1	rs2281190	0	6720990	A	C
1	rs6659873	0	6723806	C	A
1	rs200449	0	6726401	A	G
1	rs2294528	0	6729749	A	G
1	rs201151	0	6732424	A	G
1	rs201166	0	6739773	T	C
1	rs12126058	0	6744709	A	G
1	rs200444	0	6745444	C	T
1	rs3827729	0	6756434	A	G
1	rs278020	0	6764643	G	A
1	rs277672	0	6771607	T	G
1	rs546126	0	6776772	T	C
1	rs277679	0	6783548	G	A
1	rs202577	0	6784053	C	T
1	rs11122122	0	6790946	T	C
1	rs447558	0	6795230	T	C
1	rs449250	0	6797684	G	A
1	rs277665	0	6814758	C	T
1	rs12069069	0	6816689	A	G
1	rs378930	0	6826467	G	A
1	rs11122141	0	6828290	T	C
1	rs430962	0	6828608	A	G
1	rs391674	0	6832052	C	T
1	rs11122146	0	6838409	G	A
1	rs10864639	0	6846763	T	G
1	rs589178	0	6870942	G	A
1	rs659459	0	6873932	C	T
1	rs629196	0	6877562	C	T
1	rs17029909	0	6882189	G	A
1	rs623974	0	6882986	C	T
1	rs12088027	0	6884248	C	T
1	rs811400	0	6886649	A	G
1	rs12058103	0	6903599	G	A
1	rs1972306	0	6923726	G	A
1	rs11120780	0	6927752	C	T
1	rs6688732	0	6929760	T	C
1	rs7546903	0	6936272	A	G
1	rs2063313	0	6936375	C	T
1	rs10492951	0	6937771	C	T
1	rs950493	0	6944804	C	T
1	rs1876848	0	6953675	T	C
1	rs17030041	0	6955333	T	C
1	rs17030044	0	6956195	C	T
1	rs11586867	0	6972393	A	G
1	rs4908427	0	6976226	G	A
1	rs1892261	0	6977200	C	A
1	rs12751613	0	6978622	C	A
1	rs12122806	0	6978623	G	A
1	rs867389	0	6985069	C	T
1	rs2412219	0	6987405	G	A
1	rs6577395	0	6991925	G	A
1	rs12043429	0	6995218	T	C
1	rs10864251	0	7011805	T	G
1	rs7554752	0	7014444	C	T
1	rs884736	0	7015105	T	C
1	rs12726405	0	7015633	T	C
1	rs7539029	0	7016109	C	T
1	rs12033659	0	7029814	C	T
1	rs4518923	0	7036802	C	T
1	rs6698901	0	7041175	G	A
1	rs1317017	0	7048779	T	C
1	rs6681529	0	7052566	A	G
1	rs17030127	0	7058450	T	C
1	rs7525119	0	7061430	T	C
1	rs4908432	0	7062884	A	G
1	rs2275909	0	7068672	C	T
1	rs7543753	0	7078364	C	T
1	rs11809898	0	7079762	T	C
1	rs17030152	0	7083719	G	A
1	rs11120820	0	7087739	T	C
1	rs4243823	0	7088855	A	G
1	rs10864266	0	7090216	A	G
1	rs4908588	0	7095796	A	G
1	rs7553111	0	7096272	0	G
1	rs6686587	0	7099660	A	G
1	rs4074964	0	7105079	G	A
1	rs4908590	0	7110334	A	C
1	rs4908591	0	7110510	T	C
1	rs6700922	0	7114033	G	A
1	rs7552540	0	7117011	T	C
1	rs7414485	0	7121397	G	A
1	rs3923058	0	7125413	A	G
1	rs4553221	0	7125582	A	G
1	rs7522545	0	7126671	T	C
1	rs7536178	0	7128056	A	G
1	rs6577412	0	7128485	C	T
1	rs11584416	0	7129297	G	A
1	rs4908597	0	7130084	T	G
1	rs11120831	0	7131192	C	T
1	rs10864271	0	7135268	C	T
1	rs9434824	0	7137637	T	C
1	rs2187901	0	7143344	A	G
1	rs9434459	0	7144591	T	C
1	rs7511741	0	7145417	C	T
1	rs7544611	0	7148455	A	G
1	rs2071917	0	7150527	G	A
1	rs2071918	0	7150577	A	G
1	rs12070592	0	7151665	T	C
1	rs10864275	0	7152038	C	T
1	rs1010806	0	7153973	G	A
1	rs4908440	0	7158561	G	A
1	rs10779674	0	7160542	T	C
1	rs7528710	0	7164764	T	C
1	rs6694886	0	7167031	C	A
1	rs17030322	0	7169779	T	C
1	rs17349921	0	7170719	G	A
1	rs7527268	0	7173895	C	T
1	rs9434845	0	7177813	C	T
1	rs7532024	0	7179479	A	G
1	rs4908443	0	7179721	T	C
1	rs10779675	0	7179861	C	A
1	rs4460663	0	7186325	T	C
1	rs4908600	0	7196659	A	G
1	rs970973	0	7202190	C	T
1	rs1894647	0	7205950	T	C
1	rs12751444	0	7208217	T	C
1	rs13376128	0	7214374	T	G
1	rs4908602	0	7220970	T	C
1	rs6667429	0	7221458	T	C
1	rs6577416	0	7231484	C	A
1	rs6680365	0	7236810	T	C
1	rs4418630	0	7240456	C	T
1	rs4908445	0	7241523	G	A
1	rs4908446	0	7245669	C	T
1	rs2097524	0	7261498	G	T
1	rs916393	0	7272250	T	C
1	rs4908608	0	7292772	A	G
1	rs4243825	0	7308264	T	C
1	rs1476047	0	7312172	G	A
1	rs6701870	0	7312258	C	T
1	rs4908611	0	7313861	C	T
1	rs7549870	0	7316114	A	G
1	rs7547519	0	7316136	A	G
1	rs6698548	0	7317541	G	A
1	rs10864289	0	7318448	A	G
1	rs11120887	0	7318534	A	G
1	rs11120889	0	7324323	A	G
1	rs6577430	0	7324468	T	C
1	rs11120890	0	7324503	A	G
1	rs11583129	0	7324547	T	C
1	rs1034453	0	7324959	A	C
1	rs12043571	0	7326621	T	C
1	rs10864291	0	7326747	C	T
1	rs7539551	0	7338813	A	G
1	rs12409413	0	7342106	G	A
1	rs2001142	0	7348943	T	C
1	rs1894654	0	7351434	G	A
1	rs2071924	0	7352974	A	G
1	rs6662782	0	7356673	G	A
1	rs11120896	0	7361338	A	G
1	rs12410983	0	7362992	G	A
1	rs10489142	0	7363310	C	T
1	rs7530939	0	7369665	A	G
1	rs12128469	0	7375258	T	C
1	rs12402763	0	7375395	T	C
1	rs7543711	0	7379198	A	G
1	rs12563394	0	7380747	T	C
1	rs2301461	0	7389977	A	G
1	rs2301462	0	7392594	C	T
1	rs1029322	0	7396032	A	G
1	rs845246	0	7405293	A	G
1	rs845245	0	7406010	T	C
1	rs763173	0	7410182	C	A
1	rs845265	0	7425417	G	A
1	rs3752543	0	7430394	T	C
1	rs845232	0	7448256	T	C
1	rs7524314	0	7449971	G	A
1	rs2097518	0	7460433	T	C
1	rs845202	0	7464375	T	C
1	rs10864301	0	7469251	A	G
1	rs4908635	0	7469780	C	T
1	rs763165	0	7470781	0	G
1	rs11120917	0	7478076	A	G
1	rs6677745	0	7480054	G	T
1	rs6677945	0	7480290	A	G
1	rs845252	0	7482963	G	A
1	rs845251	0	7483046	0	A
1	rs11120921	0	7485306	T	C
1	rs12088178	0	7486317	A	G
1	rs1193220	0	7492265	C	T
1	rs1193221	0	7492991	C	A
1	rs17030865	0	7500586	C	T
1	rs1193227	0	7501037	A	G
1	rs11804955	0	7501442	T	C
1	rs12119558	0	7504737	T	C
1	rs2796477	0	7507642	A	G
1	rs6577445	0	7513025	C	T
1	rs17030898	0	7518513	A	C
1	rs1725236	0	7518641	T	C
1	rs17030902	0	7518698	C	T
1	rs1750838	0	7519264	G	A
1	rs1725235	0	7520129	C	T
1	rs1750837	0	7520601	T	C
1	rs1750836	0	7520927	G	A
1	rs11805932	0	7521479	A	G
1	rs17445205	0	7523780	T	C
1	rs1775049	0	7523906	G	A
1	rs1193240	0	7525982	G	T
1	rs1193238	0	7526371	G	A
1	rs6663735	0	7527308	C	T
1	rs1149331	0	7528669	T	C
1	rs1011124	0	7533164	T	C
1	rs11805543	0	7534464	G	T
1	rs1011126	0	7536238	T	C
1	rs12039004	0	7537398	G	A
1	rs1193182	0	7537500	G	A
1	rs1193185	0	7538437	C	T
1	rs1193188	0	7539530	T	G
1	rs6678279	0	7540770	A	G
1	rs2693958	0	7541291	A	G
1	rs1193163	0	7547212	G	A
1	rs17030993	0	7549488	C	T
1	rs1193233	0	7550126	A	G
1	rs1193231	0	7550898	T	C
1	rs7526892	0	7551455	G	A
1	rs12562147	0	7552619	A	G
1	rs1725266	0	7556636	A	G
1	rs10864304	0	7557152	G	A
1	rs1725265	0	7558193	C	T
1	rs4908463	0	7561298	C	T
1	rs1725262	0	7562488	T	C
1	rs2462925	0	7563901	A	G
1	rs11120954	0	7566066	T	C
1	rs11120955	0	7567037	G	T
1	rs1725243	0	7567412	G	A
1	rs1193180	0	7568982	T	G
1	rs1193179	0	7569602	T	C
1	rs6577446	0	7571996	T	C
1	rs749958	0	7572262	C	T
1	rs7529399	0	7575666	C	T
1	rs1193171	0	7577151	A	C
1	rs1618346	0	7580769	T	G
1	rs1193167	0	7590448	T	C
1	rs12723779	0	7591573	T	C
1	rs6577449	0	7598094	T	C
1	rs12407666	0	7600905	T	C
1	rs1750824	0	7603317	G	A
1	rs1193158	0	7609504	G	T
1	rs4908654	0	7611606	T	C
1	rs957856	0	7613745	G	A
1	rs11120972	0	7615909	C	T
1	rs11120973	0	7616430	A	G
1	rs4908656	0	7616593	C	A
1	rs17031113	0	7617484	T	C
1	rs6696544	0	7621589	A	C
1	rs4317829	0	7633798	G	A
1	rs7526052	0	7634687	C	T
1	rs10492961	0	7637979	G	A
1	rs7527087	0	7644802	T	G
1	rs9988575	0	7646301	T	C
1	rs7519687	0	7649715	T	C
1	rs10864308	0	7668346	T	C
1	rs6691275	0	7670013	C	T
1	rs12139470	0	7682489	C	T
1	rs4328095	0	7684030	A	G
1	rs11808296	0	7686194	G	A
1	rs4908660	0	7707287	G	A
1	rs17027053	0	7710308	C	T
1	rs4908663	0	7712132	C	T
1	rs6662747	0	7722501	G	A
1	rs870283	0	7722858	T	C
1	rs1891215	0	7727854	G	A
1	rs4908473	0	7731730	G	A
1	rs6661392	0	7735950	A	G
1	rs3124796	0	7748525	A	C
1	rs3011928	0	7752828	G	A
1	rs12756299	0	7758760	C	T
1	rs3011936	0	7775335	C	T
1	rs4908686	0	7780128	C	T
1	rs2301488	0	7792411	T	C
1	rs4908691	0	7800603	G	A
1	rs2032563	0	7801288	A	G
1	rs11587479	0	7823085	G	T
1	rs707455	0	7825311	G	A
1	rs697673	0	7837842	T	C
1	rs228729	0	7845695	T	C
1	rs697686	0	7850218	T	C
1	rs228682	0	7856346	C	T
1	rs228642	0	7863293	A	G
1	rs10462018	0	7879627	T	C
1	rs10127838	0	7881780	A	G
1	rs228654	0	7897228	T	C
1	rs228651	0	7911099	A	G
1	rs228648	0	7913430	A	G
1	rs707476	0	7918106	T	C
1	rs12566535	0	7924094	A	G
1	rs558545	0	7924954	A	C
1	rs504560	0	7926542	A	G
1	rs579992	0	7927981	G	A
1	rs228725	0	7929819	A	G
1	rs228703	0	7944264	G	A
1	rs227163	0	7961206	G	A
1	rs664673	0	7970075	C	T
1	rs679563	0	7971078	C	T
1	rs161811	0	7999602	C	T
1	rs2493215	0	8007716	G	A
1	rs4908488	0	8024592	C	T
1	rs178932	0	8030300	C	T
1	rs225121	0	8046547	C	A
1	rs12727642	0	8046672	T	G
1	rs426561	0	8057254	T	C
1	rs225100	0	8066914	A	G
1	rs442862	0	8079494	A	G
1	rs225132	0	8095500	A	C
1	rs225133	0	8098462	C	T
1	rs2050198	0	8111839	G	T
1	rs225106	0	8121822	A	G
1	rs7539255	0	8133352	G	A
1	rs12758337	0	8145294	T	C
1	rs10864324	0	8146689	C	T
1	rs11121086	0	8151224	A	G
1	rs7537362	0	8177564	C	T
1	rs7523335	0	8180210	C	T
1	rs4908736	0	8187211	A	G
1	rs7545284	0	8192898	T	C
1	rs7529511	0	8195226	A	G
1	rs9434617	0	8200328	C	T
1	rs9434618	0	8200578	T	C
1	rs6701300	0	8200690	G	A
1	rs6577472	0	8206130	G	A
1	rs6577473	0	8206326	G	T
1	rs6658624	0	8207746	C	T
1	rs11121111	0	8209130	A	G
1	rs6660607	0	8210772	A	T
1	rs6657975	0	8210935	T	C
1	rs1455701	0	8213010	T	C
1	rs11121117	0	8217303	C	T
1	rs7524007	0	8218206	A	G
1	rs7522186	0	8218817	T	C
1	rs10864334	0	8220106	A	G
1	rs17032281	0	8222156	A	G
1	rs7523553	0	8223662	A	G
1	rs7554600	0	8223832	G	A
1	rs12404792	0	8224107	C	T
1	rs12082271	0	8249555	A	C
1	rs67746	0	8262513	C	T
1	rs11121129	0	8268095	A	G
1	rs12041676	0	8273392	T	C
1	rs395847	0	8273940	T	C
1	rs390468	0	8274018	T	C
1	rs411654	0	8274807	C	T
1	rs421490	0	8275284	C	T
1	rs428046	0	8278929	G	A
1	rs506403	0	8281564	G	A
1	rs11589993	0	8284497	A	G
1	rs423909	0	8285186	G	T
1	rs382192	0	8289660	T	C
1	rs299499	0	8292761	G	A
1	rs6577475	0	8299109	G	A
1	rs7513908	0	8302619	T	C
1	rs4908744	0	8304607	T	C
1	rs6697815	0	8307849	G	T
1	rs4301655	0	8313894	G	A
1	rs2046845	0	8316732	T	A
1	rs389709	0	8320045	C	T
1	rs4908497	0	8323162	A	T
1	rs2661869	0	8329710	C	T
1	rs433590	0	8333279	G	A
1	rs12028671	0	8341017	C	G
1	rs17032407	0	8343647	A	T
1	rs299689	0	8352398	T	C
1	rs299697	0	8353490	A	C
1	rs299699	0	8356170	T	G
1	rs11121152	0	8357221	G	A
1	rs1472878	0	8360494	A	G
1	rs11121153	0	8362460	C	T
1	rs4908748	0	8362754	T	C
1	rs10864346	0	8368980	A	C
1	rs1107284	0	8372536	G	A
1	rs966134	0	8373208	A	G
1	rs1466654	0	8375913	C	A
1	rs12132135	0	8382607	C	T
1	rs1473309	0	8388571	T	C
1	rs2289731	0	8390888	A	G
1	rs7535752	0	8395560	T	G
1	rs12039434	0	8399193	A	G
1	rs10864351	0	8409672	C	A
1	rs8627	0	8412935	C	T
1	rs10779702	0	8423510	T	C
1	rs6678140	0	8436802	C	T
1	rs2708633	0	8439625	G	T
1	rs11121179	0	8455712	T	G
1	rs301789	0	8469337	C	T
1	rs2661868	0	8469789	T	C
1	rs301788	0	8472164	G	A
1	rs11121181	0	8477006	C	T
1	rs301798	0	8488565	C	T
1	rs301819	0	8501786	A	G
1	rs11581328	0	8507773	A	G
1	rs4908760	0	8526142	C	T
1	rs4908501	0	8554471	G	T
1	rs11121194	0	8569906	C	T
1	rs6577491	0	8574972	G	T
1	rs7545384	0	8580960	G	T
1	rs6656249	0	8581015	C	A
1	rs2297867	0	8586563	G	T
1	rs10492966	0	8598005	A	G
1	rs1473420	0	8616838	A	C
1	rs10492964	0	8629380	A	C
1	rs11121203	0	8648240	C	T
1	rs6675857	0	8652154	A	G
1	rs4480384	0	8659714	A	G
1	rs3850465	0	8671779	G	C
1	rs6703577	0	8695522	C	A
1	rs4908769	0	8701288	T	C
1	rs11121213	0	8728187	A	C
1	rs4908507	0	8738937	G	A
1	rs4908773	0	8769728	T	C
1	rs953043	0	8774451	C	T
1	rs12567592	0	8788907	A	G
1	rs10492963	0	8810341	A	G
1	rs2131679	0	8811768	G	A
1	rs1353130	0	8822364	G	A
1	rs6698830	0	8854545	G	A
1	rs1472228	0	8864680	G	A
1	rs12410886	0	8878809	G	T
1	rs6695310	0	8891125	C	T
1	rs12565639	0	8901391	C	T
1	rs12124851	0	8903931	G	A
1	rs2038903	0	8916517	C	A
1	rs914994	0	8917212	T	G
1	rs10864368	0	8918313	T	C
1	rs2071414	0	8920712	A	C
1	rs2781066	0	8926329	0	G
1	rs2781064	0	8926868	A	G
1	rs11811795	0	8938057	A	G
1	rs1325920	0	8939842	G	A
1	rs12034719	0	8960153	G	A
1	rs7534552	0	8969219	T	C
1	rs6682376	0	8972122	G	A
1	rs6665631	0	8978514	G	A
1	rs6667091	0	8982728	T	G
1	rs11805233	0	8983768	G	A
1	rs6577539	0	8989235	C	T
1	rs4609454	0	8991141	A	G
1	rs9434652	0	8991873	T	C
1	rs7417097	0	8993867	C	T
1	rs914997	0	8998059	G	A
1	rs6688840	0	8999506	A	G
1	rs2781087	0	8999843	T	G
1	rs12091891	0	9000220	C	T
1	rs1475734	0	9000628	T	G
1	rs6692694	0	9000882	A	G
1	rs2274327	0	9009406	A	G
1	rs2274328	0	9009444	C	A
1	rs17032907	0	9010405	C	T
1	rs3765968	0	9011586	A	C
1	rs3765966	0	9011722	C	A
1	rs12021597	0	9015436	T	C
1	rs2274332	0	9017091	T	C
1	rs3765965	0	9021998	G	A
1	rs12748400	0	9025292	T	C
1	rs4466678	0	9027391	T	C
1	rs2274334	0	9027899	0	G
1	rs3737665	0	9030964	C	T
1	rs3765964	0	9034421	G	A
1	rs6697763	0	9037273	G	A
1	rs6577546	0	9039022	G	A
1	rs7533137	0	9042447	G	A
1	rs17032942	0	9044562	C	T
1	rs875148	0	9049032	C	A
1	rs2895997	0	9058546	G	A
1	rs4908803	0	9060170	A	G
1	rs17033008	0	9060789	A	G
1	rs7516862	0	9061161	G	T
1	rs11810507	0	9063238	T	C
1	rs12402611	0	9063265	T	C
1	rs7544111	0	9065422	T	C
1	rs17033013	0	9066132	T	C
1	rs10864377	0	9066695	C	T
1	rs6672506	0	9067142	A	G
1	rs7530465	0	9068386	A	G
1	rs12076084	0	9072773	G	C
1	rs7537425	0	9073801	C	T
1	rs1004557	0	9076897	G	A
1	rs10864379	0	9079365	T	C
1	rs9803660	0	9080411	A	G
1	rs10864382	0	9095610	T	C
1	rs13306772	0	9107571	T	C
1	rs3004245	0	9111626	A	C
1	rs12080175	0	9116743	T	C
1	rs12145292	0	9118596	G	T
1	rs765617	0	9121782	A	G
1	rs17033196	0	9122198	T	C
1	rs1612895	0	9122557	T	C
1	rs770041	0	9129945	A	G
1	rs1327257	0	9138890	C	T
1	rs12726360	0	9140078	A	G
1	rs12127491	0	9140327	A	G
1	rs12751466	0	9147856	G	A
1	rs12080794	0	9151325	T	C
1	rs17033261	0	9159671	T	C
1	rs6694515	0	9161619	C	T
1	rs6697376	0	9162051	A	G
1	rs12753196	0	9165818	T	G
1	rs770028	0	9170878	A	G
1	rs10864390	0	9182914	C	T
1	rs12726928	0	9190254	0	C
1	rs1001567	0	9194614	G	T
1	rs4406655	0	9205179	C	T
1	rs7518834	0	9205255	T	C
1	rs12128240	0	9211303	T	C
1	rs12119878	0	9218721	G	T
1	rs6577556	0	9219383	C	T
1	rs797252	0	9223160	C	A
1	rs11121332	0	9224079	G	A
1	rs11802925	0	9228624	C	T
1	rs4908527	0	9234143	G	A
1	rs809972	0	9234363	A	C
1	rs6577559	0	9238095	T	C
1	rs797263	0	9238553	A	G
1	rs4908817	0	9245572	T	G
1	rs1008446	0	9252708	G	A
1	rs4908826	0	9266627	G	A
1	rs9435130	0	9267927	T	C
1	rs2032539	0	9269719	A	G
1	rs9435136	0	9271210	A	G
1	rs1009940	0	9278142	G	A
1	rs10489436	0	9285721	G	A
1	rs4908830	0	9297871	G	A
1	rs2268175	0	9300608	C	T
1	rs2239560	0	9304731	T	C
1	rs732950	0	9309746	A	C
1	rs2268170	0	9315847	T	C
1	rs6688832	0	9323910	G	A
1	rs2071931	0	9329289	T	C
1	rs9435168	0	9331952	C	T
1	rs2871656	0	9337117	A	G
1	rs916380	0	9341038	C	T
1	rs4465231	0	9347278	T	C
1	rs10864406	0	9353931	A	G
1	rs2075973	0	9355897	T	G
1	rs1294028	0	9364634	A	G
1	rs581587	0	9366852	A	G
1	rs9442562	0	9367908	G	A
1	rs629524	0	9371099	T	G
1	rs525476	0	9375586	G	A
1	rs1294046	0	9379693	T	C
1	rs17377604	0	9381504	T	C
1	rs9725478	0	9384975	G	T
1	rs4908842	0	9387311	C	T
1	rs1569422	0	9387444	C	T
1	rs11121374	0	9396660	G	A
1	rs2075972	0	9406979	G	A
1	rs1299374	0	9412408	T	C
1	rs4908851	0	9412787	A	G
1	rs11121384	0	9413646	T	C
1	rs9435245	0	9419290	G	A
1	rs4908853	0	9420502	T	C
1	rs552230	0	9422875	A	C
1	rs2275457	0	9427869	C	T
1	rs10492967	0	9431223	A	G
1	rs9308447	0	9432390	T	C
1	rs17393334	0	9432911	A	G
1	rs9729149	0	9441040	C	T
1	rs2095904	0	9447371	C	T
1	rs10864413	0	9448649	G	A
1	rs12022654	0	9469114	A	G
1	rs12145857	0	9483388	A	G
1	rs10864418	0	9489972	G	A
1	rs9726404	0	9495571	G	A
1	rs9659326	0	9497525	T	C
1	rs9787285	0	9499246	T	C
1	rs9662275	0	9500640	T	C
1	rs9308451	0	9502076	C	T
1	rs9661728	0	9506275	A	G
1	rs10779725	0	9509782	C	T
1	rs10864424	0	9510088	C	A
1	rs12565445	0	9510150	T	C
1	rs11121424	0	9511569	T	G
1	rs4926491	0	9514846	C	T
1	rs7544834	0	9525235	G	A
1	rs10746490	0	9525697	C	T
1	rs12042017	0	9525764	G	T
1	rs6679380	0	9533238	G	A
1	rs7418365	0	9535303	G	A
1	rs7367253	0	9539693	T	C
1	rs10157778	0	9542612	A	G
1	rs12735814	0	9549328	G	A
1	rs12755956	0	9567789	G	A
1	rs12040542	0	9591499	G	A
1	rs12140494	0	9600774	A	G
1	rs7411273	0	9607041	T	C
1	rs6698575	0	9627521	G	A
1	rs6540962	0	9651279	C	T
1	rs4073710	0	9655795	T	C
1	rs10779727	0	9677853	A	G
1	rs7550197	0	9686192	T	C
1	rs4076986	0	9688512	A	G
1	rs9430506	0	9693988	C	T
1	rs4129341	0	9704925	T	G
1	rs6540985	0	9708688	A	G
1	rs4240896	0	9713500	G	A
1	rs12568084	0	9734287	G	A
1	rs4240910	0	9750457	C	T
1	rs12075554	0	9767817	A	G
1	rs6541017	0	9771564	G	A
1	rs12569008	0	9795719	T	C
1	rs10864436	0	9801341	T	C
1	rs7550295	0	9804693	A	G
1	rs10779731	0	9811435	G	A
1	rs10746492	0	9842576	G	A
1	rs11121493	0	9864493	T	C
1	rs6699320	0	9887628	C	T
1	rs1660738	0	9893373	A	G
1	rs12032209	0	9897001	C	A
1	rs1933734	0	9902128	C	T
1	rs10864439	0	9902900	A	C
1	rs1220404	0	9918183	C	T
1	rs1220405	0	9922245	G	A
1	rs6695334	0	9926924	C	T
1	rs12128766	0	9937041	T	C
1	rs17034420	0	9938165	C	T
1	rs935075	0	9942118	T	C
1	rs11828	0	9987007	G	A
1	rs1220398	0	9994339	A	G
1	rs1220421	0	10008221	C	T
1	rs7516611	0	10013014	C	A
1	rs2890358	0	10027540	G	A
1	rs6683452	0	10029913	T	C
1	rs12082318	0	10036009	T	C
1	rs12136213	0	10046460	C	T
1	rs7528979	0	10093457	T	C
1	rs11121515	0	10125765	T	C
1	rs9430244	0	10155283	A	G
1	rs12076922	0	10165301	C	A
1	rs17034501	0	10193026	A	G
1	rs6671289	0	10195940	T	C
1	rs12070814	0	10200574	A	G
1	rs6696978	0	10209557	G	A
1	rs12092513	0	10231463	A	G
1	rs12074936	0	10234035	G	A
1	rs2180184	0	10235946	G	A
1	rs6541080	0	10236039	A	G
1	rs7418410	0	10236402	A	G
1	rs4348727	0	10265606	A	G
1	rs4846197	0	10282166	A	G
1	rs10492969	0	10286358	G	A
1	rs12136376	0	10296452	A	G
1	rs946504	0	10308597	C	T
1	rs3748576	0	10342629	T	C
1	rs8019	0	10366487	G	T
1	rs4846212	0	10370312	C	T
1	rs17410217	0	10371854	G	A
1	rs17034716	0	10373503	C	T
1	rs17034775	0	10399008	A	G
1	rs12403443	0	10423988	G	A
1	rs11121548	0	10424252	T	C
1	rs12141192	0	10431132	T	C
1	rs4846217	0	10451799	T	C
1	rs491880	0	10485445	A	C
1	rs649101	0	10490111	G	A
1	rs544289	0	10499236	C	T
1	rs628462	0	10511544	T	C
1	rs1307497	0	10512056	A	G
1	rs6667629	0	10524467	G	A
1	rs2781233	0	10529194	C	T
1	rs607941	0	10539543	G	A
1	rs4846228	0	10552718	T	C
1	rs620405	0	10554794	A	G
1	rs589400	0	10561282	C	T
1	rs616488	0	10566215	C	T
1	rs604814	0	10567122	T	C
1	rs604369	0	10567208	T	G
1	rs2480786	0	10567658	C	T
1	rs6540935	0	10571841	T	G
1	rs2274985	0	10573867	A	G
1	rs2056417	0	10581658	T	C
1	rs2506887	0	10584672	G	A
1	rs17035154	0	10585315	C	T
1	rs17035189	0	10597024	C	T
1	rs2480777	0	10597551	A	G
1	rs2480775	0	10606996	G	T
1	rs710130	0	10607394	C	T
1	rs944191	0	10607451	C	T
1	rs12120962	0	10609505	A	G
1	rs10157111	0	10613344	G	T
1	rs10864463	0	10613560	T	C
1	rs12127400	0	10613660	A	G
1	rs12402967	0	10617924	G	A
1	rs6540940	0	10651460	G	A
1	rs284272	0	10653628	A	C
1	rs284267	0	10656351	A	C
1	rs3790630	0	10673094	C	T
1	rs479407	0	10673194	G	A
1	rs2242288	0	10684098	T	G
1	rs17035482	0	10690948	A	G
1	rs284301	0	10694125	A	G
1	rs2128416	0	10700448	G	A
1	rs11587145	0	10704688	T	C
1	rs284298	0	10710255	A	G
1	rs475980	0	10719645	G	A
1	rs4845840	0	10732378	A	G
1	rs284307	0	10739255	G	A
1	rs284262	0	10743363	C	T
1	rs7555370	0	10743947	A	G
1	rs516243	0	10750432	C	T
1	rs4845948	0	10757199	T	G
1	rs7514751	0	10762432	A	G
1	rs12567505	0	10765383	T	C
1	rs11804707	0	10766466	C	T
1	rs11805515	0	10767785	G	A
1	rs488834	0	10767902	G	A
1	rs616519	0	10768002	G	A
1	rs284233	0	10777260	T	C
1	rs284254	0	10786314	G	A
1	rs880315	0	10796866	A	G
1	rs4845843	0	10801585	T	C
1	rs4845953	0	10801989	A	G
1	rs205483	0	10814938	G	A
1	rs205484	0	10815421	C	T
1	rs205488	0	10827135	G	A
1	rs205472	0	10832322	A	G
1	rs17035713	0	10840905	C	T
1	rs11121617	0	10842021	0	T
1	rs710139	0	10844558	T	C
1	rs776909	0	10845821	T	G
1	rs10864471	0	10849645	C	T
1	rs1737617	0	10850798	T	C
1	rs1737618	0	10850844	C	A
1	rs718047	0	10858746	G	T
1	rs1769669	0	10873382	G	A
1	rs1776220	0	10874522	A	G
1	rs6540951	0	10879725	A	G
1	rs10864474	0	10883600	T	C
1	rs539790	0	10887923	T	C
1	rs634478	0	10888791	A	G
1	rs7555879	0	10890026	A	G
1	rs541695	0	10894724	C	T
1	rs946684	0	10901994	A	G
1	rs1292664	0	10905365	A	G
1	rs1292666	0	10908412	A	G
1	rs496604	0	10912624	A	G
1	rs12085982	0	10913147	C	T
1	rs667444	0	10915507	G	A
1	rs1292646	0	10919094	A	G
1	rs12048262	0	10920676	G	A
1	rs7543046	0	10922467	T	C
1	rs1280989	0	10924273	T	C
1	rs1280988	0	10924710	G	A
1	rs1281000	0	10929928	A	G
1	rs1280996	0	10935232	T	C
1	rs1280995	0	10935423	C	T
1	rs11586137	0	10940895	A	C
1	rs4845960	0	10947580	A	G
1	rs10864479	0	10968730	T	G
1	rs10157927	0	10974329	T	G
1	rs1280975	0	10976695	A	G
1	rs1280972	0	10978062	G	A
1	rs1280970	0	10978810	G	A
1	rs4845964	0	10980544	C	T
1	rs2387422	0	10980998	C	T
1	rs1280984	0	10984562	C	T
1	rs2387698	0	10992104	G	A
1	rs12066915	0	10993727	A	C
1	rs1925666	0	10999600	C	T
1	rs12755921	0	11000276	A	G
1	rs6656310	0	11002488	G	A
1	rs1281008	0	11011002	T	C
1	rs6540959	0	11016378	C	A
1	rs6659231	0	11024353	G	A
1	rs11121663	0	11024395	G	A
1	rs11121664	0	11024637	C	T
1	rs2003046	0	11032827	A	C
1	rs11576658	0	11037736	A	G
1	rs9430161	0	11046855	A	C
1	rs6704113	0	11053101	G	A
1	rs11121675	0	11060075	C	A
1	rs11121676	0	11063043	A	G
1	rs12744501	0	11070652	G	A
1	rs3765896	0	11074420	C	T
1	rs2273348	0	11079077	A	G
1	rs1033638	0	11086717	A	G
1	rs12711521	0	11090916	G	T
1	rs12142107	0	11097867	A	G
1	rs12142974	0	11098266	T	C
1	rs12136082	0	11102275	T	C
1	rs2273343	0	11105545	G	A
1	rs7548659	0	11107439	C	A
1	rs12121344	0	11111629	A	G
1	rs2802211	0	11132217	G	A
1	rs2273337	0	11141102	G	A
1	rs6540964	0	11166302	C	T
1	rs2536	0	11166713	G	A
1	rs2275525	0	11169676	A	G
1	rs17036350	0	11171226	T	C
1	rs1417131	0	11191922	G	A
1	rs1057079	0	11205058	C	T
1	rs1770345	0	11214580	A	C
1	rs2076655	0	11289161	G	A
1	rs11121704	0	11293959	C	T
1	rs12142905	0	11318983	G	A
1	rs1074078	0	11326788	A	G
1	rs17036631	0	11347492	T	C
1	rs11121720	0	11364920	C	T
1	rs3010223	0	11372638	C	T
1	rs2982373	0	11377114	T	C
1	rs2982376	0	11390336	C	T
1	rs2982380	0	11395283	C	A
1	rs909836	0	11398365	G	A
1	rs10864498	0	11409469	G	A
1	rs2744854	0	11419868	C	T
1	rs2982364	0	11432744	C	T
1	rs2744812	0	11438026	C	T
1	rs2788557	0	11439588	T	C
1	rs3010208	0	11444975	G	A
1	rs6660541	0	11447805	G	A
1	rs4335380	0	11452564	A	G
1	rs12058244	0	11456027	A	G
1	rs6671983	0	11461601	T	C
1	rs10864504	0	11476203	T	C
1	rs2890085	0	11476541	C	T
1	rs2379143	0	11477192	C	T
1	rs877309	0	11489678	C	T
1	rs10864508	0	11490744	C	A
1	rs2922240	0	11493832	G	A
1	rs2379151	0	11494573	A	G
1	rs3099624	0	11496994	T	C
1	rs7414229	0	11498299	C	T
1	rs11806225	0	11499286	C	T
1	rs3124627	0	11508016	T	C
1	rs12026602	0	11518397	T	C
1	rs11121742	0	11520653	C	A
1	rs12046038	0	11525533	G	A
1	rs17036930	0	11531918	T	C
1	rs2007215	0	11537977	C	T
1	rs7555562	0	11542957	G	T
1	rs2379135	0	11547064	C	T
1	rs11121753	0	11553382	A	G
1	rs11582732	0	11556418	C	T
1	rs4846012	0	11557926	C	A
1	rs12130483	0	11557970	G	A
1	rs2235665	0	11562490	G	A
1	rs2817614	0	11564507	C	T
1	rs17036947	0	11575260	A	C
1	rs2072996	0	11578973	G	A
1	rs2076469	0	11584164	C	T
1	rs2817632	0	11588231	C	T
1	rs2076468	0	11589911	A	G
1	rs2235660	0	11595331	T	C
1	rs2817621	0	11601119	G	A
1	rs2594289	0	11614268	C	T
1	rs2817594	0	11618592	G	T
1	rs11808316	0	11619154	T	C
1	rs2817581	0	11622979	A	G
1	rs2745285	0	11626858	T	C
1	rs2745275	0	11645598	T	C
1	rs7530509	0	11654491	A	G
1	rs761087	0	11656684	C	T
1	rs761084	0	11660710	C	T
1	rs761092	0	11678195	C	T
1	rs7550768	0	11680283	C	T
1	rs17037122	0	11689663	C	T
1	rs2335768	0	11691161	A	G
1	rs6540987	0	11703843	T	C
1	rs9614	0	11710561	C	A
1	rs909934	0	11713563	C	T
1	rs12139487	0	11717300	G	A
1	rs2294642	0	11721693	T	C
1	rs3125815	0	11722688	T	C
1	rs3767300	0	11736410	T	C
1	rs2336030	0	11736600	C	T
1	rs2336031	0	11745459	T	C
1	rs7539455	0	11754168	G	T
1	rs9430624	0	11763677	A	G
1	rs6687381	0	11768869	T	G
1	rs2336034	0	11772340	T	C
1	rs9430631	0	11774956	C	T
1	rs4846028	0	11779499	T	C
1	rs4846029	0	11783484	T	G
1	rs12095517	0	11797186	T	C
1	rs4073574	0	11802434	G	T
1	rs6660106	0	11806851	C	A
1	rs6661776	0	11812127	T	C
1	rs1133398	0	11814631	C	T
1	rs4845875	0	11824133	A	C
1	rs12564559	0	11825544	G	A
1	rs4845881	0	11828319	G	A
1	rs6540999	0	11833366	A	G
1	rs6696752	0	11835935	T	C
1	rs4846048	0	11846252	G	A
1	rs2274976	0	11850927	T	C
1	rs1476413	0	11852300	A	G
1	rs1801131	0	11854476	G	T
1	rs6541003	0	11855867	G	A
1	rs1801133	0	11856378	A	G
1	rs9651118	0	11862214	G	A
1	rs17367504	0	11862778	G	A
1	rs3737964	0	11867044	A	G
1	rs12404124	0	11873869	G	T
1	rs2076003	0	11884147	G	A
1	rs7537765	0	11887303	C	T
1	rs2236797	0	11892650	T	C
1	rs198414	0	11900825	T	G
1	rs17350396	0	11900838	G	A
1	rs198358	0	11904076	C	T
1	rs5065	0	11906068	G	A
1	rs5063	0	11907648	T	C
1	rs198388	0	11917340	T	C
1	rs12562819	0	11924027	A	G
1	rs6676300	0	11925300	G	A
1	rs12562952	0	11927056	G	A
1	rs1009591	0	11928830	C	T
1	rs7545290	0	11934928	G	A
1	rs9661078	0	11936324	T	G
1	rs11804222	0	11936514	T	C
1	rs7554327	0	11937404	T	C
1	rs2336395	0	11941484	T	G
1	rs1999594	0	11959216	G	A
1	rs926269	0	11969748	G	A
1	rs7554547	0	11973888	T	C
1	rs6691499	0	11979231	A	G
1	rs2639453	0	11982544	T	C
1	rs6682554	0	11986621	A	G
1	rs12403086	0	11990197	C	G
1	rs1208984	0	11995176	C	T
1	rs11802668	0	12000670	G	A
1	rs6697996	0	12006802	C	A
1	rs2273289	0	12018290	C	T
1	rs1540923	0	12032030	T	C
1	rs3753579	0	12038591	G	A
1	rs1474868	0	12044164	G	A
1	rs4846085	0	12050634	A	G
1	rs2295281	0	12059412	G	A
1	rs7550536	0	12067044	T	G
1	rs11588779	0	12082881	T	C
1	rs2295283	0	12082926	A	G
1	rs2295289	0	12089845	T	C
1	rs4514248	0	12090001	C	T
1	rs1208993	0	12095868	A	G
1	rs12042105	0	12105048	C	T
1	rs12759042	0	12105332	C	A
1	rs6541012	0	12112720	T	C
1	rs4427416	0	12115691	C	T
1	rs12029016	0	12128498	T	C
1	rs4491070	0	12130051	T	C
1	rs6690493	0	12135526	G	A
1	rs2297875	0	12141461	C	T
1	rs12133231	0	12147753	T	C
1	rs11569835	0	12157288	C	T
1	rs6541014	0	12164090	T	C
1	rs4845895	0	12164137	C	T
1	rs11569864	0	12168523	T	C
1	rs11121868	0	12170974	A	G
1	rs501525	0	12180805	C	T
1	rs17422381	0	12184423	A	G
1	rs1148476	0	12186797	A	G
1	rs535068	0	12189561	A	G
1	rs3766735	0	12194745	A	G
1	rs671106	0	12198179	C	T
1	rs641941	0	12206652	G	A
1	rs631272	0	12206755	A	G
1	rs630542	0	12206866	A	C
1	rs1148459	0	12217852	C	A
1	rs816060	0	12219910	G	A
1	rs522807	0	12224239	0	G
1	rs496888	0	12232806	C	T
1	rs976881	0	12233754	T	C
1	rs3766730	0	12240676	T	C
1	rs6697733	0	12242458	G	A
1	rs1201157	0	12249031	T	C
1	rs653667	0	12251808	C	A
1	rs1061622	0	12252955	G	T
1	rs235249	0	12258231	C	T
1	rs5746051	0	12261972	G	A
1	rs1061624	0	12267265	C	T
1	rs1061631	0	12268499	T	C
1	rs235214	0	12271503	A	G
1	rs7552664	0	12277967	A	C
1	rs235256	0	12296232	T	G
1	rs374450	0	12305286	T	C
1	rs235246	0	12316584	C	T
1	rs235243	0	12319994	A	C
1	rs3765339	0	12329295	T	C
1	rs3765337	0	12342599	G	T
1	rs6660347	0	12420300	C	T
1	rs12068684	0	12506960	C	T
1	rs475983	0	12508943	C	T
1	rs12731666	0	12524652	G	A
1	rs12408116	0	12533468	C	T
1	rs2206321	0	12540763	C	T
1	rs12129750	0	12573823	A	G
1	rs12406819	0	12577209	T	C
1	rs7543597	0	12592282	G	A
1	rs760943	0	12598434	G	A
1	rs6541025	0	12599422	C	T
1	rs7521256	0	12600396	C	T
1	rs2038118	0	12602979	G	A
1	rs6541030	0	12608178	T	C
1	rs12062307	0	12611852	T	C
1	rs4845904	0	12619096	A	G
[truncated: 457,704 more rows]
