# Supplementary material for: Deciphering the genetic control of gene expression following Mycobacterium leprae antigen stimulation
Source: PLoS Genet. 2017 Aug 9;13(8):e1006952. doi: 10.1371/journal.pgen.1006952 (PMC5565194; doi:10.1371/journal.pgen.1006952)
Supplement: S1 Dataset — DNA from the 51 blood donors were genotyped using Illumina`s Human660W-Quad BeadChip array. After standard filtration methods (no missing data, Hardy-Weinberg P value < 10−4), 459,703 SNPs were kept for analysis. 3 files are provided in the S1_Datasep.zip archive: Leprosy_eQTL_51_samples.bed, Leprosy_eQTL_51_samples.bim and Leprosy_eQTL_51_samples.fam. These files were generated using PLINK 1.9 (www.cog-genomics.org/plink/1.9/). (ZIP) [file pgen.1006952.s001.zip › Genotypes/Leprosy_eQTL_51_samples.fam]

PS7 PS7 0 0 1 2
PS1 PS1 0 0 2 2
PS2 PS2 0 0 1 2
PS3 PS3 0 0 1 2
PS5 PS5 0 0 1 2
PS6 PS6 0 0 1 2
PS8 PS8 0 0 1 2
PS13 PS13 0 0 1 2
PS15 PS15 0 0 1 2
PS16 PS16 0 0 1 2
PS28 PS28 0 0 1 2
PS27 PS27 0 0 1 2
PS26 PS26 0 0 2 2
PS29 PS29 0 0 1 2
PS30 PS30 0 0 1 2
PS33 PS33 0 0 1 2
PS34 PS34 0 0 1 2
PS35 PS35 0 0 1 2
PS36 PS36 0 0 2 2
PS37 PS37 0 0 1 2
PS38 PS38 0 0 2 2
PS40 PS40 0 0 1 2
PS41 PS41 0 0 1 2
PS42 PS42 0 0 2 2
PS43 PS43 0 0 1 2
PS50 PS50 0 0 2 2
PS52 PS52 0 0 1 2
PS53 PS53 0 0 1 2
PS54 PS54 0 0 2 2
PS56 PS56 0 0 2 2
PS58 PS58 0 0 1 2
PS59 PS59 0 0 1 2
PS60 PS60 0 0 1 2
PS61 PS61 0 0 1 2
PS62 PS62 0 0 1 2
PS63 PS63 0 0 1 2
PS9 PS9 0 0 1 2
PS10 PS10 0 0 2 2
PS11 PS11 0 0 1 2
PS17 PS17 0 0 1 2
PS18 PS18 0 0 1 2
PS19 PS19 0 0 1 2
PS20 PS20 0 0 2 2
PS21 PS21 0 0 1 2
PS22 PS22 0 0 1 2
PS23 PS23 0 0 1 2
PS24 PS24 0 0 1 2
PS44 PS44 0 0 1 2
PS45 PS45 0 0 1 2
PS46 PS46 0 0 1 2
PS49 PS49 0 0 1 2
