# Supplementary material for: Deciphering the genetic control of gene expression following Mycobacterium leprae antigen stimulation
Source: PLoS Genet. 2017 Aug 9;13(8):e1006952. doi: 10.1371/journal.pgen.1006952 (PMC5565194; doi:10.1371/journal.pgen.1006952)
Supplement: S2 Table — (XLSX) [file pgen.1006952.s008.xlsx]

## Sheet: Feuil1
S2 Table. Details of each identified cis-eQTL.
Ensembl_ID	HUGO_ID a	Chromosome	SNP_ID	SNP_position	Slope_ST	Pvalue_ST	Slope_NS	Pvalue_NS	Best_Pvalue	reQTL	T1R_Pvalue	Leprosy-per-se_Pvalue	DIND	DIND_Pvalue	Reference Allele	Alternative Allele	Ancestral Allele	Derived Allele	DAF	Effect of the Selected Allele on the expression level	Global_FST	Global_FST_Signif
ENSG00000049247	UTS2	1	rs10489448	7961801	-0.415568	1.0009e-09	-0.56075	3.98835e-10	3.98835e-10	no	0.43536	0.450406	-0.178699	0.384	C	T	C	T	0.555556	NA	0.334	yes
ENSG00000158825	CDA	1	rs146352929	20926140	-0.317116	2.46829e-06	-0.518596	2.3811e-08	2.3811e-08	no	0.415144	0.414293	NA	NA	T	C	NA	NA	NA	NA	NA	NA
ENSG00000158156	XKR8	1	rs12031718	28291363	-0.162971	9.65682e-05	-0.189042	2.74266e-06	2.74266e-06	no	0.153958	0.4979	1.3864	0.946399	C	T	C	T	0.717172	NA	0.067	no
ENSG00000131238	PPT1	1	rs12074195	40573134	-0.182841	0.0201092	-0.515054	1.51581e-06	1.51581e-06	yes	0.00730709	0.0243058	0.570188	0.700891	A	G	G	A	0.752525	NA	0.027	no
ENSG00000179862	CITED4	1	rs10081968	41355777	-0.278391	8.93609e-07	-0.0815514	0.00719646	8.93609e-07	yes	0.0212686	0.300184	-0.281924	0.349276	G	A	G	A	0.257576	NA	0.032	no
ENSG00000159214	CCDC24	1	rs12403025	44457215	0.0535761	0.00727625	0.154141	3.27683e-09	3.27683e-09	no	0.0661524	0.951529	-0.889092	0.186592	G	A	G	A	0.656566	NA	NA	NA
ENSG00000079277	MKNK1	1	rs1258008	47089024	-0.192221	2.88968e-07	-0.100583	0.0127722	2.88968e-07	no	0.266495	0.234492	0.546772	0.690256	G	A	G	A	0.383838	NA	0.022	no
ENSG00000116221	MRPL37	1	rs6693202	54669984	0.0648743	0.0220565	0.150775	7.11295e-09	7.11295e-09	yes	0.0607921	0.0847099	0.484049	0.661513	A	G	G	A	0.474747	NA	NA	NA
ENSG00000177606	JUN	1	rs4647001	59250418	-0.290834	1.75998e-06	-0.25238	0.00553749	1.75998e-06	yes	0.142578	0.0335592	0.290556	0.573068	C	G	C	G	0.585859	NA	0.083	no
ENSG00000116791	CRYZ	1	rs7555459	75273706	0.0912067	0.000775503	0.144432	1.78112e-08	1.78112e-08	no	0.673117	0.0459362	1.14157	0.90444	G	A	A	G	0.272727	NA	0.017	no
ENSG00000117174	ZNHIT6	1	rs12061951	86081453	-0.0355376	0.0412403	-0.0947109	1.46169e-07	1.46169e-07	yes	0.260793	0.291126	-0.255781	0.357808	T	C	T	C	0.333333	NA	0.046	no
ENSG00000122417	ODF2L	1	rs17129078	86815303	-0.0883226	0.0071013	-0.138151	2.72448e-06	2.72448e-06	yes	0.14337	0.32476	-2.35018	0.0172661	T	C	T	C	0.20202	Higher	0.019	no
ENSG00000116299	KIAA1324	1	rs682288	109723640	-0.133496	0.00867511	-0.462186	1.94296e-08	1.94296e-08	yes	0.26547	0.109468	-0.331058	0.333591	C	T	C	T	0.459596	NA	0.132	no
ENSG00000065135	GNAI3	1	rs11810577	110138109	0.21377	2.73985e-08	0.241236	1.44367e-07	2.73985e-08	no	0.109177	0.198326	0.132171	0.503999	C	T	T	C	0.646465	NA	NA	NA
ENSG00000213366	GSTM2	1	rs661417	110194909	-0.22274	1.43938e-06	-0.245565	4.07024e-07	4.07024e-07	no	0.462995	0.160188	1.20889	0.918412	C	T	C	T	0.338384	NA	0.021	no
ENSG00000134184	GSTM1	1	MERGED_DEL_2_4670	110223001	0.0991227	0.00177951	0.185682	2.72541e-07	2.72541e-07	no	0.318478	0.27105	NA	NA	NA	NA	NA	NA	NA	NA	NA	NA
ENSG00000143119	CD53	1	rs931547	111417446	-0.173254	9.94564e-07	-0.101125	0.0115472	9.94564e-07	yes	0.428276	0.0691091	1.05483	0.88325	T	G	T	G	0.287879	NA	0.075	no
ENSG00000143387	CTSK	1	rs12725667	150766070	0.0784525	0.0183203	0.150173	2.81074e-07	2.81074e-07	no	0.0784322	0.0549883	-1.01613	0.160526	A	T	A	T	0.40404	NA	0.121	no
ENSG00000160856	FCRL3	1	rs6681271	157666644	-0.210918	8.67507e-09	-0.192237	9.01319e-08	8.67507e-09	no	0.531319	0.255878	-0.748988	0.218452	T	C	C	T	0.479798	NA	0.209	no
ENSG00000163568	AIM2	1	rs76706394	159068032	0.16606	3.8743e-07	0.126515	6.97982e-05	3.8743e-07	no	0.0921958	0.263593	-0.103714	0.410861	C	T	C	T	0.439394	NA	0.177	no
ENSG00000158869	FCER1G	1	rs4233366	161159147	-0.153365	0.000509962	-0.352429	3.00387e-06	3.00387e-06	no	0.175538	0.330263	-0.45494	0.296121	C	T	C	T	0.439394	NA	0.023	no
ENSG00000118217	ATF6	1	rs12402256	161771172	-0.173805	5.57204e-05	-0.220228	6.89083e-07	6.89083e-07	no	0.113618	0.820469	-0.826415	0.20042	T	C	T	C	0.282828	NA	0.128	no
ENSG00000143198	MGST3	1	rs4147592	165600146	0.140527	9.08546e-05	0.215066	5.49787e-08	5.49787e-08	no	0.0191496	0.10474	-1.20107	0.126892	G	A	G	A	0.772727	NA	0.193	no
ENSG00000117533	VAMP4	1	rs74883952	171700047	-0.167993	1.02513e-05	-0.248415	1.24257e-09	1.24257e-09	no	0.148915	0.380084	0.109603	0.494545	A	T	A	T	0.156566	NA	0.006	no
ENSG00000116698	SMG7	1	rs2275675	183439483	-0.246698	5.44635e-07	-0.179234	2.16449e-08	2.16449e-08	no	0.483664	0.245721	-1.06666	0.150807	C	T	T	C	0.540404	NA	0.053	no
ENSG00000118197	DDX59	1	rs7520407	200655728	0.0897881	0.000963433	0.129725	1.05381e-07	1.05381e-07	no	0.502609	0.343856	-0.00682849	0.447672	C	T	C	T	0.252525	NA	NA	NA
ENSG00000116857	TMEM9	1	rs4915486	201110963	-0.166361	4.65316e-06	-0.186264	2.16344e-07	2.16344e-07	no	0.208351	0.102479	0.440311	0.641513	C	T	C	T	0.232323	NA	0.055	no
ENSG00000176393	RNPEP	1	rs4950752	201956427	-0.177632	7.48563e-07	-0.170612	7.33183e-07	7.33183e-07	no	0.118616	0.23571	0.57308	0.702227	G	A	G	A	0.449495	NA	NA	NA
ENSG00000143756	FBXO28	1	rs55664906	224355682	-0.110448	1.13608e-06	-0.0679271	9.21577e-05	1.13608e-06	no	0.816881	0.802263	1.31322	0.936267	C	A	C	A	0.626263	NA	0.072	no
ENSG00000135778	NTPCR	1	rs743198	233086882	-0.140448	0.00105775	-0.228613	1.19537e-08	1.19537e-08	no	0.0910684	0.0436465	-1.17846	0.130779	T	C	C	T	0.878788	NA	0.03	no
ENSG00000168275	COA6	1	rs4300255	234510262	-0.183994	5.83557e-07	-0.0229981	0.324	5.83557e-07	yes	0.303643	0.380416	1.10424	0.895773	A	G	A	G	0.555556	NA	NA	NA
ENSG00000183891	TTC32	2	rs35957485	20090677	-0.159059	2.01654e-05	-0.301262	6.31112e-12	6.31112e-12	no	0.225863	0.303945	0.00417073	0.452005	G	A	G	A	0.227273	NA	0.027	no
ENSG00000138031	ADCY3	2	rs7576172	25129787	-0.507824	6.62061e-07	-0.0116295	0.714508	6.62061e-07	yes	0.748774	0.671794	-0.434481	0.302137	A	G	G	A	0.60101	NA	0.165	no
ENSG00000172954	LCLAT1	2	rs829570	30684289	-0.0798392	0.000296283	-0.11968	4.17099e-07	4.17099e-07	no	0.167606	0.205175	0.467942	0.654174	G	C	C	G	0.585859	NA	0.032	no
ENSG00000119878	CRIPT	2	rs6544906	46863872	-0.163963	3.28542e-05	-0.262982	2.66837e-09	2.66837e-09	no	0.152431	0.0192363	-0.345189	0.329203	A	C	C	A	0.823232	NA	NA	NA
ENSG00000162994	CLHC1	2	rs57681837	55466229	-0.160345	8.94031e-07	-0.204555	7.8022e-10	7.8022e-10	no	0.0172722	0.554973	-0.613552	0.252264	G	C	G	C	0.358586	NA	0.048	no
ENSG00000173209	AHSA2	2	rs1621048	61364216	0.214025	1.15554e-07	0.294746	3.10282e-11	3.10282e-11	no	0.250109	0.122429	2.19508	0.989025	G	C	G	C	0.651515	NA	NA	NA
ENSG00000204822	MRPL53	2	rs3755448	74740961	0.149688	0.00477041	0.209877	1.18661e-08	1.18661e-08	no	0.0379826	0.0907724	0.73175	0.771666	C	T	C	T	0.808081	NA	NA	NA
ENSG00000144115	THNSL2	2	rs13008732	88528771	-0.254241	1.66686e-06	-0.227235	2.87454e-07	2.87454e-07	no	0.498667	0.319678	-0.0409423	0.434454	G	A	G	A	0.434343	NA	NA	NA
ENSG00000196912	ANKRD36B	2	rs148431318	98151710	-0.107827	0.042083	-0.259901	6.6406e-07	6.6406e-07	yes	0.0214096	0.292354	NA	NA	G	A	NA	NA	NA	NA	0.093	no
ENSG00000136717	BIN1	2	rs73955803	127831641	0.108163	0.0139306	0.335632	2.3742e-07	2.3742e-07	no	0.572237	0.472254	0.355205	0.602496	A	G	G	A	0.747475	NA	0.099	no
ENSG00000115919	KYNU	2	rs6732911	143675703	-0.371639	4.12194e-09	-0.731055	3.6638e-13	3.6638e-13	no	0.529438	0.408795	-2.01219	0.033143	G	A	G	A	0.227273	Higher	0.059	no
ENSG00000115165	CYTIP	2	rs16826008	158278634	-0.262194	7.88938e-05	-0.337053	3.37475e-07	3.37475e-07	no	0.184153	0.216487	-1.71296	0.0571809	G	A	A	G	0.873737	NA	0.106	no
ENSG00000138381	ASNSD1	2	rs6756913	190505766	-0.241442	3.0297e-07	-0.253153	4.92519e-07	3.0297e-07	no	0.10443	0.144341	-1.48414	0.0842885	G	C	G	C	0.782828	NA	0.153	no
ENSG00000085449	WDFY1	2	rs620678	224738225	0.236135	1.03022e-06	0.108926	0.00469491	1.03022e-06	no	0.108809	0.0786988	0.894967	0.834027	A	C	C	A	0.363636	NA	0.122	no
ENSG00000168958	MFF*	2	rs7560053	228220769	0.212432	9.77661e-13	0.262049	1.92721e-13	1.92721e-13	no	0.197126	0.0779069	-0.0828322	0.418622	T	C	C	T	0.444444	NA	0.042	no
ENSG00000115687	PASK	2	rs6437234	242019288	0.321565	1.51613e-06	0.653546	3.24983e-13	3.24983e-13	no	0.839133	0.219526	-0.264664	0.354888	C	T	T	C	0.510101	NA	0.253	yes
ENSG00000134086	VHL*	3	rs1678593	10186447	0.470013	2.16504e-08	0.382975	7.79581e-09	7.79581e-09	no	0.729491	0.280183	-1.93228	0.038378	A	T	A	T	0.893939	Higher	0.256	yes
ENSG00000144559	TAMM41	3	rs6442289	11850367	-0.141604	0.000215978	-0.229242	1.97582e-06	1.97582e-06	no	0.143689	0.074527	-0.24799	0.360399	G	T	T	G	0.292929	NA	NA	NA
ENSG00000154781	CCDC174	3	rs3846122	14680270	-0.145561	1.2892e-06	-0.0822377	0.00480024	1.2892e-06	no	0.617141	0.738397	0.200385	0.533182	T	C	C	T	0.409091	NA	0.016	no
ENSG00000144597	EAF1	3	rs13081119	15451021	0.239865	1.15507e-08	0.114971	0.000238189	1.15507e-08	no	0.306158	0.35973	-0.155347	0.392274	C	A	C	A	0.555556	NA	0.032	no
ENSG00000170293	CMTM8	3	rs17029172	32345039	0.197716	0.000236968	0.362373	9.06306e-08	9.06306e-08	no	0.316647	0.674364	0.862585	0.82263	C	T	T	C	0.585859	NA	0.135	no
ENSG00000114742	WDR48	3	rs4267596	39046361	-0.207669	1.41087e-10	-0.256987	7.76986e-12	7.76986e-12	no	0.597261	0.14057	-2.65105	0.0088636	A	G	G	A	0.5	Lower	NA	NA
ENSG00000188846	RPL14*	3	rs9874006	40471596	-0.39228	4.18425e-08	-0.475058	1.37439e-12	1.37439e-12	no	0.733864	0.297287	0.975983	0.860396	G	A	G	A	0.59596	NA	NA	NA
ENSG00000182179	UBA7	3	rs2280405	49895052	-0.197951	1.20867e-06	-0.0994063	0.045125	1.20867e-06	yes	0.157348	0.929623	-1.91541	0.0395921	G	C	G	C	0.863636	Higher	0.095	no
ENSG00000183833	MAATS1	3	rs7617287	119418531	-0.210552	3.32892e-07	-0.0500772	0.02411	3.32892e-07	yes	0.875655	0.0451269	0.0250459	0.460192	C	A	A	C	0.883838	NA	0.009	no
ENSG00000173230	GOLGB1	3	rs9968051	121384081	0.403042	4.13174e-07	0.507126	3.34958e-11	3.34958e-11	no	0.0669021	0.0302916	-1.4535	0.0884794	C	G	C	G	0.161616	NA	0.025	no
ENSG00000114544	SLC41A3	3	rs7609604	125735175	-0.116254	2.71576e-07	-0.0569374	0.00304692	2.71576e-07	no	0.574363	0.301938	0.666793	0.744036	A	G	A	G	0.363636	NA	0.017	no
ENSG00000172765	TMCC1	3	rs62265587	129549218	-0.134466	4.64952e-06	-0.191251	3.92873e-08	3.92873e-08	no	0.608526	0.447345	-0.58908	0.258759	T	C	T	C	0.227273	NA	0.04	no
ENSG00000113971	NPHP3	3	rs56214742	132436513	0.11281	5.75132e-05	0.183465	3.88731e-08	3.88731e-08	no	0.0206571	0.219763	0.630244	0.727992	G	A	A	G	0.323232	NA	0.116	no
ENSG00000198843	SELT	3	rs12330655	150270077	0.164286	1.26833e-06	0.154907	1.72109e-08	1.72109e-08	no	0.686938	0.183259	0.507736	0.672381	C	G	G	C	0.565657	NA	NA	NA
ENSG00000079257	LXN	3	rs7612250	158331136	-0.112202	3.94034e-07	-0.0427252	0.0404995	3.94034e-07	no	0.259133	0.676672	1.54951	0.962818	G	T	G	T	0.30303	NA	0.012	no
ENSG00000168827	GFM1	3	rs56167308	158367837	-0.188048	1.83017e-08	-0.0288537	0.353915	1.83017e-08	yes	0.00763288	0.375188	-2.57952	0.0104685	C	T	C	T	0.131313	Higher	0.018	no
ENSG00000114770	ABCC5	3	rs11926572	183742328	0.0826899	0.000924572	0.142131	6.43783e-08	6.43783e-08	no	0.331914	0.042596	0.522018	0.678915	A	G	A	G	0.429293	NA	0.014	no
ENSG00000163923	RPL39L	3	rs4686456	186857721	0.229973	1.38119e-06	0.0350193	0.251884	1.38119e-06	no	0.066078	0.0423485	-0.439281	0.300764	T	C	C	T	0.762626	NA	NA	NA
ENSG00000182903	ZNF721	4	rs13102358	475468	0.165268	9.90269e-05	0.257857	3.04591e-07	3.04591e-07	no	0.0548495	0.658364	-0.310919	0.339943	T	C	T	C	0.171717	NA	0.059	no
ENSG00000145214	DGKQ	4	rs3733349	954311	-0.196276	1.23586e-06	-0.263217	3.75542e-09	3.75542e-09	no	0.807784	0.630344	0.119423	0.498628	C	T	C	T	0.29798	NA	NA	NA
ENSG00000159692	CTBP1	4	rs3894353	1234028	-0.0291443	0.0540406	-0.110274	6.7571e-07	6.7571e-07	yes	0.479308	0.777436	NA	NA	C	G	NA	NA	NA	NA	NA	NA
ENSG00000109501	WFS1	4	rs6848000	6339382	-0.134961	0.00875021	-0.180219	2.52742e-06	2.52742e-06	no	0.0405291	0.0584624	0.347312	0.598856	G	T	T	G	0.843434	NA	0.123	no
ENSG00000163993	S100P	4	rs3822263	6697673	-0.630073	3.78144e-06	-1.6806	4.65221e-12	4.65221e-12	no	0.312255	0.443096	0.666346	0.743842	T	C	T	C	0.358586	NA	0.104	no
ENSG00000170448	NFXL1	4	rs10938499	47848377	-0.424215	1.56826e-05	-0.691077	2.3179e-09	2.3179e-09	no	0.39871	0.608414	-0.986712	0.166318	G	C	G	C	0.560606	NA	0.05	no
ENSG00000109272	PF4V1	4	rs941758	74718941	0.204576	0.00118526	0.216349	3.40291e-07	3.40291e-07	no	0.0967008	0.277132	-0.3582	0.325176	C	A	C	A	0.575758	NA	NA	NA
ENSG00000138801	PAPSS1	4	rs2726178	108633985	-0.10458	0.00417313	-0.218373	1.25488e-08	1.25488e-08	yes	0.00773589	0.0316716	-0.533644	0.273737	C	T	C	T	0.479798	NA	0.117	no
ENSG00000085871	MGST2	4	rs8192013	140588391	-0.192415	1.09194e-06	-0.209876	7.49728e-07	7.49728e-07	no	0.248213	0.380231	NA	NA	T	C	NA	NA	NA	NA	0.045	no
ENSG00000109762	SNX25	4	rs3108267	186120559	-0.0311778	0.166049	-0.0899129	5.29899e-07	5.29899e-07	yes	0.452071	0.212362	1.42441	0.950921	C	A	A	C	0.459596	NA	NA	NA
ENSG00000109775	UFSP2	4	rs4862529	186364830	0.166434	7.40695e-07	0.0942536	0.00171603	7.40695e-07	no	0.760468	0.492935	-0.0738517	0.421986	G	A	G	A	0.641414	NA	0.22	no
ENSG00000037474	NSUN2	5	rs2303711	6602544	-0.0946857	0.0544368	0.168714	4.97119e-12	4.97119e-12	no	0.0175072	0.228301	0.431688	0.637499	T	C	C	T	0.328283	NA	0.015	no
ENSG00000124275	MTRR	5	rs162031	7880287	0.135442	9.5913e-07	0.172304	4.89988e-09	4.89988e-09	no	0.292798	0.691833	0.229823	0.546027	T	C	C	T	0.479798	NA	0.111	no
ENSG00000124279	FASTKD3	5	rs2624237	7926944	0.0319362	0.105644	0.0788662	1.04882e-06	1.04882e-06	yes	0.497201	0.276905	-1.35597	0.102389	A	G	G	A	0.277778	NA	0.134	no
ENSG00000145495	MARCH6	5	rs6887666	10356885	-0.216378	1.42247e-05	-0.25082	1.78372e-08	1.78372e-08	no	0.50364	0.425296	-1.00659	0.162373	G	A	A	G	0.651515	NA	0.28	yes
ENSG00000213949	ITGA1	5	rs183013	52006802	0.128391	0.0019232	0.110638	4.33822e-08	4.33822e-08	no	0.223017	0.364762	2.27862	0.990547	A	G	A	G	0.813131	NA	0.047	no
ENSG00000123219	CENPK	5	rs37252	64922347	0.160108	2.44105e-08	0.249134	7.43223e-09	7.43223e-09	no	0.594662	0.461166	-2.21407	0.0226788	A	G	G	A	0.59596	Higher	0.048	no
ENSG00000197860	SGTB	5	rs152068	64934391	0.346044	1.46221e-09	0.0954213	7.22035e-06	1.46221e-09	no	0.560128	0.108393	4.49148	0.999966	G	A	G	A	0.419192	NA	0.041	no
ENSG00000186468	RPS23	5	rs4703878	81550741	-0.318641	7.22785e-05	-0.40049	1.34177e-07	1.34177e-07	no	0.194145	0.110251	-0.88085	0.188363	A	G	A	G	0.878788	NA	NA	NA
ENSG00000164308	ERAP2	5	rs1559356	96226729	0.225027	7.29947e-09	0.250769	1.0014e-12	1.0014e-12	no	0.259476	0.0813674	1.20107	0.91688	G	A	A	G	0.560606	NA	0.011	no
ENSG00000158985	CDC42SE2	5	rs78623258	130628103	0.147664	4.64368e-06	0.185499	2.92401e-08	2.92401e-08	no	0.146538	0.36202	-0.950937	0.173537	A	G	A	G	0.388889	NA	NA	NA
ENSG00000070614	NDST1	5	rs10074650	149897291	0.0842395	0.0279947	0.14436	7.71786e-07	7.71786e-07	no	0.0833448	0.163712	-0.932441	0.177359	T	G	G	T	0.777778	NA	0.039	no
ENSG00000196743	GM2A	5	rs72794132	150618993	-0.269883	0.000642937	-0.270222	3.45582e-10	3.45582e-10	no	0.0576668	0.460388	0.607751	0.717896	C	T	C	T	0.141414	NA	0.013	no
ENSG00000027847	B4GALT7	5	rs28742937	177031954	-0.202168	5.53019e-07	-0.0677605	0.0634125	5.53019e-07	yes	0.200924	0.35023	NA	NA	A	G	NA	NA	NA	NA	0.124	no
ENSG00000169045	HNRNPH1	5	rs6876679	179053197	0.175132	0.000121278	0.271712	2.38655e-07	2.38655e-07	no	0.139658	0.542596	1.83834	0.978987	T	C	C	T	0.237374	NA	NA	NA
ENSG00000168903	BTNL3	5	rs72494581	180430797	-0.356967	2.52383e-06	-0.305741	3.71319e-07	3.71319e-07	no	0.0510473	0.452245	-0.0935554	0.414655	T	C	T	C	0.212121	NA	NA	NA
ENSG00000137265	IRF4	6	rs74746812	393359	-0.0489235	0.309156	-0.180712	1.58291e-07	1.58291e-07	no	0.106864	0.461702	0.458548	0.649877	G	C	G	C	0.090909	NA	0.086	yes
ENSG00000111863	ADTRP	6	rs2235426	11720271	0.130764	0.000370406	0.122303	1.39354e-06	1.39354e-06	no	0.56198	0.392468	-0.284675	0.348386	T	C	T	C	0.555556	NA	0.236	no
ENSG00000112343	TRIM38	6	rs9358891	25903014	-0.0816784	0.0151554	-0.170943	2.95407e-06	2.95407e-06	yes	0.0353614	0.342	-0.409085	0.3097	C	T	C	T	0.575758	NA	0.098	no
ENSG00000158373	HIST1H2BD	6	rs806973	26148326	0.258041	1.51917e-06	0.411784	6.92653e-10	6.92653e-10	no	0.269294	0.498304	-0.0379124	0.435633	A	G	G	A	0.762626	NA	0.165	no
ENSG00000137331	IER3	6	rs114680917	30749712	0.0890683	0.0498487	0.294661	2.10134e-06	2.10134e-06	yes	0.173778	0.449052	NA	NA	NA	NA	NA	NA	NA	NA	NA	NA
ENSG00000204525	HLA-C	6	rs114279122	31239057	0.6801	1.39392e-06	1.02723	4.61997e-11	4.61997e-11	no	0.413882	0.149145	NA	NA	NA	NA	NA	NA	NA	NA	NA	NA
ENSG00000213760	ATP6V1G2	6	rs2523504	31510858	-0.0461225	0.022553	-0.102114	8.84522e-07	8.84522e-07	yes	0.00512405	7.07761e-07	0.0427622	0.467226	T	C	T	C	0.818182	NA	0.021	no
ENSG00000204387	C6orf48	6	rs117331931	31802684	0.186492	1.42304e-08	0.233343	5.98657e-14	5.98657e-14	no	0.00243741	0.00655803	NA	NA	NA	NA	NA	NA	NA	NA	NA	NA
ENSG00000198502	HLA-DRB5*	6	rs113888484	32498134	1.96636	1.66039e-11	1.82154	1.56582e-14	1.56582e-14	no	0.18678	0.00600411	NA	NA	NA	NA	NA	NA	NA	NA	NA	NA
ENSG00000196126	HLA-DRB1*	6	rs9271221	32579363	2.27148	9.54978e-13	1.38768	3.04238e-16	3.04238e-16	no	0.117279	0.018967	0.682841	0.750984	G	T	G	T	0.823232	NA	0.03	no
ENSG00000179344	HLA-DQB1	6	rs9273559	32628967	-0.351082	0.000415983	-0.362125	5.15171e-11	5.15171e-11	no	0.00598561	0.000183404	NA	NA	C	T	NA	NA	NA	NA	0.043	no
ENSG00000188056	TREML4	6	rs4588687	41186104	0.524497	2.58093e-07	0.133605	3.76693e-05	2.58093e-07	no	0.279768	0.348315	0.705495	0.760697	C	T	T	C	0.181818	NA	NA	NA
ENSG00000124587	PEX6	6	rs9471968	42905235	-0.135357	0.00020406	-0.233168	7.24733e-08	7.24733e-08	no	0.247912	0.747694	-1.64571	0.0644364	A	G	G	A	0.737374	NA	0.254	yes
ENSG00000111912	NCOA7	6	rs1544293	126175085	0.057466	0.14145	0.186862	7.95046e-07	7.95046e-07	yes	0.522365	0.280072	-0.24414	0.361669	A	G	G	A	0.186869	NA	0.153	no
ENSG00000112299	VNN1	6	rs4897612	133035325	-0.350293	3.04291e-07	-0.211977	0.00223625	3.04291e-07	no	0.329483	0.177595	0.274503	0.565952	A	C	C	A	0.656566	NA	0.212	no
ENSG00000135541	AHI1	6	rs6908428	135793706	0.0595154	0.0129219	0.134564	1.83231e-06	1.83231e-06	no	0.378692	0.206772	-1.03715	0.15647	A	G	A	G	0.373737	NA	0.036	no
ENSG00000112110	MRPL18	6	rs138252308	160129102	-0.216501	1.46799e-07	-0.167269	2.46079e-05	1.46799e-07	no	0.0846904	0.460042	-1.9882	0.0346324	C	A	C	A	0.363636	Higher	0.057	no
ENSG00000198818	SFT2D1	6	rs6901896	166672560	-0.133313	7.97062e-07	-0.0454614	0.0452485	7.97062e-07	no	0.0896319	0.119827	1.1927	0.915217	C	T	T	C	0.494949	NA	0.157	no
ENSG00000157954	WIPI2	7	rs9987030	5260487	-0.0651788	0.0111429	-0.120108	1.16634e-06	1.16634e-06	no	0.551497	0.244333	0.321453	0.587062	C	T	C	T	0.121212	NA	0.092	no
ENSG00000164535	DAGLB	7	rs836562	6451235	0.0954819	0.00245368	0.223907	2.13477e-07	2.13477e-07	no	0.261678	0.12427	0.689809	0.754	A	G	G	A	0.454545	NA	0.193	no
ENSG00000136240	KDELR2	7	rs7783398	6528309	0.12994	0.00233029	0.222355	2.39954e-06	2.39954e-06	no	0.353958	0.343722	0.304952	0.5796	G	A	G	A	0.40404	NA	0.024	no
ENSG00000146574	CCZ1B	7	rs2711231	6863474	0.324108	1.23168e-07	0.426385	3.84064e-12	3.84064e-12	no	0.13254	0.690555	NA	NA	C	G	NA	NA	NA	NA	NA	NA
ENSG00000196683	TOMM7	7	rs4722188	22860211	0.187546	2.42083e-07	0.111478	1.20622e-06	2.42083e-07	no	0.0555193	0.428253	-0.380155	0.31842	C	G	C	G	0.626263	NA	NA	NA
ENSG00000005020	SKAP2	7	rs2030137	26953564	-0.153633	9.033e-07	-0.25929	3.60444e-08	3.60444e-08	no	0.541729	0.345006	-2.11972	0.0271553	C	G	G	C	0.489899	Lower	NA	NA
ENSG00000086288	NME8	7	rs2722313	37902489	0.0679964	0.154834	0.214871	7.45121e-07	7.45121e-07	yes	0.437388	0.973934	0.990322	0.864774	A	G	A	G	0.454545	NA	0.115	no
ENSG00000136280	CCM2	7	rs3823866	45116885	-0.210517	1.26945e-05	-0.291316	6.73998e-08	6.73998e-08	no	0.210037	0.104122	-0.28085	0.349615	C	G	C	G	0.20202	NA	0.009	no
ENSG00000213462	ERV3-1	7	rs67529730	64537021	-0.11614	4.11901e-05	-0.128564	3.55071e-07	3.55071e-07	no	0.0162967	0.0782493	NA	NA	G	A	NA	NA	NA	NA	0.036	no
ENSG00000154710	RABGEF1	7	rs62466849	66224692	0.167807	2.30759e-07	0.122856	3.13319e-06	2.30759e-07	no	0.135141	0.0515637	NA	NA	T	C	NA	NA	NA	NA	0.016	no
ENSG00000189077	TMEM120A	7	rs78938157	75703254	-0.378233	4.24424e-07	-0.100979	0.342876	4.24424e-07	yes	0.198305	0.257607	NA	NA	G	T	NA	NA	NA	NA	0.068	no
ENSG00000188372	ZP3	7	rs6966715	76062644	-0.488382	3.19003e-07	0.00146425	0.952419	3.19003e-07	no	0.0248034	0.244674	NA	NA	C	G	NA	NA	NA	NA	0.014	no
ENSG00000004864	SLC25A13	7	rs2002810	95980004	0.185941	1.58053e-07	-0.0391487	0.2021	1.58053e-07	yes	0.10667	0.263612	0.0921607	0.487314	T	C	T	C	0.393939	NA	0.127	no
ENSG00000196636	ACN9	7	rs78913221	96764891	-0.169921	0.00446273	-0.293102	1.97809e-07	1.97809e-07	yes	0.159011	0.48411	-1.72876	0.0555936	A	G	A	G	0.227273	NA	0.083	no
ENSG00000135269	TES	7	rs1918911	115906748	-0.0996934	8.82507e-07	-0.0571679	0.000239468	8.82507e-07	no	0.323078	0.0422648	0.498445	0.668117	G	T	T	G	0.409091	NA	0.041	no
ENSG00000064419	TNPO3	7	rs73240324	128654656	0.0946074	0.00218281	0.167719	2.11257e-10	2.11257e-10	no	0.14333	0.623359	-1.90102	0.0406251	T	C	T	C	0.287879	Higher	0.077	no
ENSG00000196329	GIMAP5	7	rs2286898	150440976	-0.256906	1.55146e-07	-0.157491	0.00172378	1.55146e-07	no	0.0610447	0.269745	0.817185	0.805768	G	T	G	T	0.333333	NA	0.075	no
ENSG00000104714	ERICH1	8	rs117239736	649784	-0.10602	0.000649894	-0.190455	4.89556e-08	4.89556e-08	no	0.363359	0.514349	NA	NA	C	G	NA	NA	NA	NA	NA	NA
ENSG00000104728	ARHGEF10	8	rs74362557	1803848	-0.503597	6.1479e-13	-0.876866	7.63596e-18	7.63596e-18	no	0.105533	0.31733	NA	NA	G	T	NA	NA	NA	NA	0.056	no
ENSG00000036448	MYOM2	8	rs147884694	2079757	-0.835011	8.98703e-08	-1.35104	2.90332e-10	2.90332e-10	no	0.01471	0.435537	0.724265	0.768557	A	C	A	C	0.242424	NA	0.074	no
ENSG00000154319	FAM167A	8	rs2280805	11363784	-0.0298258	0.0723948	-0.115116	1.17988e-06	1.17988e-06	yes	0.0994093	0.278949	-1.10746	0.143283	A	T	A	T	0.681818	NA	NA	NA
ENSG00000078674	PCM1	8	rs56019217	17715052	0.0909575	0.00231623	0.177848	1.42495e-10	1.42495e-10	no	0.0657614	0.107939	NA	NA	C	T	NA	NA	NA	NA	0.173	no
ENSG00000167034	NKX3-1	8	rs6999833	23454413	0.00108057	0.977879	0.313623	5.08592e-07	5.08592e-07	no	0.0880702	0.28132	NA	NA	T	G	NA	NA	NA	NA	NA	NA
ENSG00000104231	ZFAND1	8	rs188805868	82597250	0.054909	0.004389	0.119175	1.34099e-06	1.34099e-06	yes	0.162697	0.567577	NA	NA	NA	NA	NA	NA	NA	NA	NA	NA
ENSG00000133731	IMPA1	8	rs3735700	82634408	0.240306	4.05858e-06	0.283178	1.57234e-07	1.57234e-07	no	0.912472	0.296335	-0.0348915	0.436801	T	C	T	C	0.141414	NA	0.159	no
ENSG00000175895	PLEKHF2	8	rs10956941	96194737	0.14197	1.1703e-06	0.0160483	0.283311	1.1703e-06	yes	0.108809	0.0218459	0.00732209	0.453222	T	G	G	T	0.717172	NA	0.038	no
ENSG00000155096	AZIN1*	8	rs2570939	103857042	0.274488	1.70452e-08	0.299846	8.09846e-10	8.09846e-10	no	0.0804096	0.267806	-2.67476	0.0083917	A	G	G	A	0.611111	Higher	0.013	no
ENSG00000168672	FAM84B	8	rs12550442	127520375	0.18772	2.94321e-05	0.223874	9.79404e-07	9.79404e-07	no	0.30242	0.132374	0.135618	0.505443	C	T	C	T	0.272727	NA	0.05	no
ENSG00000129295	LRRC6	8	rs10110735	133725549	0.211794	5.55421e-06	0.412323	3.49824e-11	3.49824e-11	no	0.525619	0.408955	-0.592462	0.257832	G	A	A	G	0.409091	NA	0.242	no
ENSG00000147813	NAPRT	8	rs1809148	144663075	0.269784	8.09412e-07	0.343078	4.41907e-11	4.41907e-11	no	0.125602	0.105853	-0.0227994	0.441498	G	A	G	A	0.363636	NA	0.047	no
ENSG00000179886	TIGD5	8	rs3210186	144682311	-0.0382791	0.07927	-0.118523	1.2399e-06	1.2399e-06	yes	0.280411	0.686577	-0.244332	0.361612	G	C	G	C	0.464646	NA	0.163	no
ENSG00000071894	CPSF1	8	rs56293142	145623446	0.162219	5.9989e-08	0.242581	1.07512e-11	1.07512e-11	no	0.183895	0.0104934	NA	NA	C	G	NA	NA	NA	NA	0.123	no
ENSG00000197363	ZNF517	8	rs10090907	145958008	0.00451146	0.886253	0.141489	1.04516e-06	1.04516e-06	yes	0.290425	0.342738	NA	NA	C	T	NA	NA	NA	NA	0.013	no
ENSG00000164978	NUDT2	9	rs11790980	34285586	0.157924	2.24486e-05	0.229199	2.87066e-09	2.87066e-09	no	0.401649	0.577934	-1.82694	0.0464781	C	A	C	A	0.328283	Higher	NA	NA
ENSG00000198467	TPM2	9	rs35656035	35700825	0.173876	7.0638e-07	0.232893	2.06896e-05	7.0638e-07	no	0.0717138	0.163232	0.168779	0.519529	T	C	T	C	0.267677	NA	NA	NA
ENSG00000137106	GRHPR	9	rs10973326	37419497	-0.152258	0.000232033	-0.190725	4.8802e-10	4.8802e-10	no	0.4663	0.120778	0.377713	0.612781	G	A	G	A	0.39899	NA	0.071	no
ENSG00000106733	NMRK1	9	rs6560421	77744416	0.209962	9.84605e-08	0.116246	0.00267388	9.84605e-08	yes	0.464198	0.0595949	0.122994	0.500116	A	G	A	G	0.580808	NA	0.052	no
ENSG00000197958	RPL12	9	rs77450241	130193628	-0.0931531	0.0069101	-0.148182	3.30297e-08	3.30297e-08	yes	0.778952	0.333723	NA	NA	NA	NA	NA	NA	NA	NA	NA	NA
ENSG00000160408	ST6GALNAC6	9	rs10819317	130668957	0.156971	3.40535e-07	0.173608	1.46391e-08	1.46391e-08	no	0.212243	0.218288	0.280489	0.568628	A	G	A	G	0.434343	NA	0.139	no
ENSG00000148344	PTGES	9	rs11792434	132530384	0.314558	0.00653455	0.682151	1.90821e-07	1.90821e-07	no	0.0979066	0.302342	NA	NA	T	C	NA	NA	NA	NA	0.23	no
ENSG00000213221	DNLZ	9	rs78503878	139250046	-0.45774	1.47873e-07	-0.604924	1.29917e-09	1.29917e-09	no	0.886818	0.416214	0.286379	0.57121	T	C	T	C	0.176768	NA	0.037	no
ENSG00000148384	INPP5E	9	rs35763810	139323799	0.140159	6.00644e-05	0.162078	8.7588e-07	8.7588e-07	no	0.0710112	0.0976483	-0.353089	0.326769	A	G	G	A	0.808081	NA	0.08	no
ENSG00000107937	GTPBP4	10	rs7094331	1022816	0.105194	0.00393588	0.225759	5.42158e-12	5.42158e-12	yes	0.00332429	0.00112716	0.916577	0.841401	T	C	C	T	0.181818	NA	0.04	no
ENSG00000165983	PTER	10	rs3087659	16554723	-0.129398	3.42061e-10	-0.284516	3.86795e-18	3.86795e-18	no	0.0422903	0.280942	NA	NA	A	T	NA	NA	NA	NA	0.078	no
ENSG00000169826	CSGALNACT2	10	rs1317214	43733531	-0.24204	4.59899e-08	-0.165986	9.93044e-11	9.93044e-11	no	0.0425296	0.202804	-1.33007	0.106321	C	G	C	G	0.505051	NA	0.155	no
ENSG00000122873	CISD1	10	rs11510150	60004235	0.196376	2.90322e-07	0.186658	6.39568e-07	2.90322e-07	no	0.39494	0.0967284	NA	NA	G	A	NA	NA	NA	NA	NA	NA
ENSG00000108064	TFAM	10	rs16912188	60148751	0.301767	2.81872e-08	0.411741	8.34911e-13	8.34911e-13	no	0.280127	0.237638	-0.734078	0.222028	A	G	A	G	0.318182	NA	0.056	no
ENSG00000148572	NRBF2*	10	rs10822143	64887856	0.222076	1.30346e-07	0.226284	2.55312e-07	1.30346e-07	no	0.307586	0.64209	-0.198845	0.376982	C	T	C	T	0.308081	NA	0.056	no
ENSG00000213551	DNAJC9	10	rs113370867	75105712	-0.0507072	0.0532212	-0.134383	2.86206e-06	2.86206e-06	yes	0.073573	0.35439	-0.103965	0.410773	T	C	C	T	0.676768	NA	0.057	no
ENSG00000173915	USMG5	10	rs61869825	105073070	-0.513379	8.61709e-10	-0.585163	7.13877e-10	7.13877e-10	no	0.0283431	0.582785	-0.505107	0.281707	C	T	C	T	0.39899	NA	0.146	no
ENSG00000197142	ACSL5	10	rs11195938	114142060	0.20128	4.7863e-10	0.03437	0.149833	4.7863e-10	yes	0.0567195	0.0942732	-1.12934	0.139313	T	C	T	C	0.606061	NA	NA	NA
ENSG00000120008	WDR11*	10	rs7080550	122633607	0.123431	5.98079e-08	0.0933337	2.10263e-05	5.98079e-08	no	0.263199	0.302668	1.09662	0.893903	C	G	G	C	0.510101	NA	0.012	no
ENSG00000089876	DHX32	10	rs10751535	127589202	0.141019	5.54692e-07	0.116205	5.79182e-07	5.54692e-07	no	0.165638	0.526018	NA	NA	T	G	NA	NA	NA	NA	0.026	no
ENSG00000142102	ATHL1	11	rs2242565	295343	-0.299247	5.22722e-07	-0.422636	1.93044e-09	1.93044e-09	no	0.139909	0.449934	NA	NA	G	A	NA	NA	NA	NA	0.047	no
ENSG00000177697	CD151	11	rs6597977	834802	-0.357108	6.59136e-06	-0.428456	3.01316e-08	3.01316e-08	no	0.207202	0.173255	0.912749	0.840108	A	G	G	A	0.186869	NA	0.102	no
ENSG00000130595	TNNT3	11	rs8181564	1959707	0.11959	0.000216768	0.195026	1.8627e-07	1.8627e-07	no	0.500405	0.422678	NA	NA	NA	NA	NA	NA	NA	NA	NA	NA
ENSG00000110628	SLC22A18	11	rs424663	2929659	0.477558	1.02368e-08	0.148488	7.86801e-05	1.02368e-08	no	0.347105	0.333339	0.0750605	0.480266	G	A	G	A	0.762626	NA	0.229	no
ENSG00000166394	CYB5R2	11	rs11606689	7685101	-0.0858711	0.5369	-0.222465	1.68868e-06	1.68868e-06	yes	0.5755	0.232339	0.680125	0.749816	G	A	G	A	0.121212	NA	NA	NA
ENSG00000175348	TMEM9B	11	rs2252102	8998158	0.173252	6.58398e-07	0.171403	1.64825e-09	1.64825e-09	no	0.187963	0.126828	-0.274673	0.35162	C	A	C	A	0.262626	NA	0.074	no
ENSG00000011405	PIK3C2A	11	rs492263	17212066	0.14107	3.55565e-08	0.110466	7.70562e-08	3.55565e-08	no	0.147508	0.270131	-3.3248	0.00126122	C	T	C	T	0.353535	Higher	0.118	no
ENSG00000152219	ARL14EP	11	rs654669	30250568	0.0939407	0.00190433	0.20644	5.34676e-09	5.34676e-09	no	0.454893	0.545115	-1.36209	0.101488	T	C	T	C	0.606061	NA	NA	NA
ENSG00000176148	TCP11L1	11	rs35691126	33059843	0.0882557	1.6031e-05	0.100297	5.66246e-07	5.66246e-07	no	0.225192	0.473463	-0.672294	0.23726	G	A	G	A	0.378788	NA	0.024	no
ENSG00000134809	TIMM10	11	rs2729381	57309640	-0.267972	1.31652e-05	-0.368318	3.92975e-07	3.92975e-07	no	0.273195	0.353955	2.26669	0.99034	A	G	G	A	0.20202	NA	0.054	no
ENSG00000214753	HNRNPUL2*	11	rs78389153	62555692	0.306918	2.69508e-08	0.420509	3.50831e-09	3.50831e-09	no	0.104315	0.269264	-1.18291	0.129999	T	C	T	C	0.060606	NA	0.105	yes
ENSG00000168066	SF1	11	rs523200	64532579	0.0797425	5.93142e-05	0.117191	2.56852e-06	2.56852e-06	no	0.150359	0.343779	-0.197832	0.377337	C	A	C	A	0.727273	NA	0.412	yes
ENSG00000172543	CTSW	11	rs583887	65644027	-0.257699	2.93501e-06	-0.343262	1.49872e-07	1.49872e-07	no	0.153952	0.645584	NA	NA	T	C	NA	NA	NA	NA	0.129	no
ENSG00000087365	SF3B2	11	rs7946140	65785211	0.0558923	0.0714639	0.181636	5.96073e-09	5.96073e-09	yes	0.754203	0.461389	NA	NA	G	A	NA	NA	NA	NA	0.078	no
ENSG00000197345	MRPL21	11	rs36042748	68729054	0.17386	3.60291e-07	0.150132	0.00012644	3.60291e-07	no	0.348254	0.150348	NA	NA	T	C	NA	NA	NA	NA	NA	NA
ENSG00000214530	STARD10	11	rs10751215	72526087	0.164879	6.69549e-07	0.12992	0.000806284	6.69549e-07	no	0.434071	0.332652	1.01774	0.872915	T	C	T	C	0.646465	NA	0.014	no
ENSG00000166002	SMCO4	11	rs2399673	93272186	-0.0871919	0.460992	0.411231	2.38028e-06	2.38028e-06	yes	0.323767	0.275114	-0.455292	0.296022	G	A	G	A	0.883838	NA	0.204	no
ENSG00000149577	SIDT2	11	rs7931335	117036805	-0.148958	5.94662e-07	0.0127227	0.719928	5.94662e-07	no	0.302442	0.105098	2.08821	0.986679	C	T	C	T	0.444444	NA	0.066	no
ENSG00000166086	JAM3	11	rs658830	134035927	-0.243109	3.92978e-07	-0.091768	0.0228572	3.92978e-07	no	0.53375	0.15047	NA	NA	C	G	NA	NA	NA	NA	0.118	no
ENSG00000067182	TNFRSF1A	12	rs7315789	6389976	-0.0780511	0.137667	-0.167027	8.60932e-07	8.60932e-07	yes	0.29623	0.332521	0.180209	0.524443	G	A	A	G	0.661616	NA	0.052	no
ENSG00000111671	SPSB2	12	rs2071074	7025763	-0.264311	7.96082e-10	-0.390798	1.56705e-10	1.56705e-10	no	0.0625795	0.134987	NA	NA	G	C	NA	NA	NA	NA	NA	NA
ENSG00000198178	CLEC4C	12	rs11055602	7904111	-0.0346705	0.0722932	-0.120055	5.9529e-09	5.9529e-09	no	0.698474	0.105147	NA	NA	T	G	NA	NA	NA	NA	NA	NA
ENSG00000171860	C3AR1	12	rs11057065	8208244	-0.752145	1.94412e-11	-0.467249	1.95931e-07	1.94412e-11	no	0.0734382	0.641451	NA	NA	C	T	NA	NA	NA	NA	NA	NA
ENSG00000065970	FOXJ2	12	rs4883479	8208901	-0.186829	2.3958e-07	-0.0325265	0.127006	2.3958e-07	yes	0.0880253	0.583681	NA	NA	A	G	NA	NA	NA	NA	NA	NA
ENSG00000110852	CLEC2B	12	rs2539933	10005780	0.419279	2.26627e-12	0.471475	8.4065e-13	8.4065e-13	no	0.495128	0.114845	0.383376	0.615352	G	A	A	G	0.5	NA	0.079	no
ENSG00000172322	CLEC12A	12	rs1969785	10114620	-0.149602	0.0437452	-0.517577	4.94387e-09	4.94387e-09	no	0.144687	0.0599584	-0.952043	0.173313	C	G	C	G	0.469697	NA	0.045	no
ENSG00000172243	CLEC7A*	12	rs11053628	10289164	0.140459	1.88965e-06	0.205443	4.11353e-08	4.11353e-08	no	0.206099	0.16585	NA	NA	A	T	NA	NA	NA	NA	0.184	no
ENSG00000111266	DUSP16	12	rs3751261	12618427	-0.251391	9.00398e-07	0.0053098	0.857762	9.00398e-07	yes	0.105784	0.272723	-0.533885	0.273675	C	T	C	T	0.656566	NA	0.271	yes
ENSG00000133704	IPO8*	12	rs12812492	30817694	0.298108	4.75923e-16	0.376454	2.97391e-21	2.97391e-21	no	0.117217	0.0698756	2.6131	0.994897	G	A	G	A	0.489899	NA	NA	NA
ENSG00000013573	DDX11*	12	rs7966523	31254959	0.0670241	0.0107727	0.159814	2.34438e-08	2.34438e-08	no	0.504767	0.632145	0.381447	0.61447	C	T	C	T	0.792929	NA	0.084	no
ENSG00000167528	ZNF641	12	rs2932101	48665070	-0.0802848	0.00335876	-0.23075	1.14479e-08	1.14479e-08	no	0.0428341	0.0509111	2.91791	0.997253	G	T	G	T	0.358586	NA	0.121	no
ENSG00000135457	TFCP2	12	rs7134695	51502791	-0.0476292	0.124209	-0.140619	1.68977e-06	1.68977e-06	no	0.386197	0.765123	-0.119862	0.404967	C	T	T	C	0.70202	NA	0.091	no
ENSG00000170486	KRT72	12	rs3914907	53024531	-0.533288	1.77957e-07	-0.509617	6.97806e-05	1.77957e-07	no	0.24528	0.0431088	NA	NA	G	A	NA	NA	NA	NA	NA	NA
ENSG00000197728	RPS26	12	rs10876864	56401085	1.05107	4.90652e-10	1.41458	1.65562e-11	1.65562e-11	no	0.30887	0.0830957	NA	NA	G	A	NA	NA	NA	NA	0.269	yes
ENSG00000166888	STAT6	12	rs324019	57486647	0.177373	1.49465e-06	0.234819	9.56806e-10	9.56806e-10	no	0.0859548	0.14121	NA	NA	A	G	NA	NA	NA	NA	0.076	no
ENSG00000166896	XRCC6BP1	12	rs11172388	58337132	0.229328	1.20021e-10	0.204082	6.50681e-08	1.20021e-10	no	0.452716	0.369265	-1.88572	0.0417648	A	T	A	T	0.580808	Higher	0.217	no
ENSG00000174106	LEMD3*	12	rs2133323	65577453	0.157599	0.000135293	0.227925	7.11624e-09	7.11624e-09	no	0.029065	0.60719	-1.47958	0.0849213	T	G	T	G	0.126263	NA	0.035	no
ENSG00000090382	LYZ	12	rs12812860	69746671	0.429876	0.0001019	0.585283	4.45665e-10	4.45665e-10	no	0.14251	0.550233	NA	NA	T	C	NA	NA	NA	NA	NA	NA
ENSG00000205057	CLLU1OS	12	rs73222044	92826490	-0.3683	2.74591e-07	-0.04523	0.0418862	2.74591e-07	yes	0.0570494	0.246761	0.359478	0.604436	C	A	C	A	0.121212	NA	0.054	no
ENSG00000184752	NDUFA12	12	rs7965015	95396238	-0.275219	5.92054e-07	-0.36004	1.15868e-06	5.92054e-07	no	0.20617	0.616121	NA	NA	A	G	NA	NA	NA	NA	NA	NA
ENSG00000139343	SNRPF	12	rs7969165	96189292	0.150808	7.85325e-07	0.0580146	0.0724431	7.85325e-07	yes	0.754248	0.592787	0.134186	0.504852	T	C	T	C	0.217172	NA	0.188	no
ENSG00000111666	CHPT1	12	rs2559851	102092989	-0.236694	4.10312e-07	-0.177195	0.000129576	4.10312e-07	no	0.214849	0.313707	0.03421	0.463844	C	A	C	A	0.454545	NA	NA	NA
ENSG00000110880	CORO1C	12	rs1549087	109201326	-0.111092	0.00357676	-0.200715	1.86723e-08	1.86723e-08	yes	0.256935	0.00333621	-2.00465	0.0336104	T	C	T	C	0.277778	Higher	0.134	no
ENSG00000110906	KCTD10	12	rs6663	109886603	-0.213171	3.70728e-06	-0.224297	1.80982e-07	1.80982e-07	no	0.33401	0.256563	-0.257183	0.357354	G	A	A	G	0.843434	NA	0.027	no
ENSG00000110871	COQ5	12	rs574858	121010696	-0.125616	3.64829e-07	-0.128249	2.38478e-06	3.64829e-07	no	0.463356	0.369231	NA	NA	NA	NA	NA	NA	NA	NA	0.088	no
ENSG00000110931	CAMKK2	12	rs2686341	121684286	-0.326696	4.76372e-09	-0.18267	2.32262e-07	4.76372e-09	no	0.180649	0.688634	0.818117	0.806137	T	C	T	C	0.383838	NA	0.049	no
ENSG00000255398	HCAR3	12	rs118091133	123200527	-0.0466655	0.464811	-0.498946	1.85379e-09	1.85379e-09	no	0.212329	0.20007	NA	NA	T	C	NA	NA	NA	NA	NA	NA
ENSG00000111328	CDK2AP1	12	rs10444439	123766437	-0.1447	0.00239336	-0.289263	3.13122e-08	3.13122e-08	no	0.620633	0.76856	-1.96129	0.0363704	A	G	G	A	0.717172	Lower	0.046	no
ENSG00000186184	POLR1D	13	rs3759430	28193422	-0.135941	1.98364e-06	-0.230653	8.87545e-12	8.87545e-12	no	0.409672	0.790683	-0.704079	0.229365	G	C	G	C	0.186869	NA	0.027	no
ENSG00000244754	N4BP2L2	13	rs9595881	33165500	-0.232836	1.27013e-06	-0.343253	2.64441e-11	2.64441e-11	no	0.773736	0.806843	0.871169	0.825681	C	T	C	T	0.146465	NA	0.05	no
ENSG00000134864	GGACT	13	rs3825501	101240865	-0.206967	4.44522e-06	-0.262781	6.24813e-10	6.24813e-10	no	0.234361	0.762746	0.00611272	0.452756	C	T	C	T	0.141414	NA	0.052	no
ENSG00000130177	CDC16	13	rs7332374	114995733	-0.211391	8.97217e-07	-0.282482	4.72732e-08	4.72732e-08	no	0.208283	0.732668	-0.622545	0.249931	T	C	C	T	0.944444	NA	0.252	yes
ENSG00000169413	RNASE6	14	rs7151941	21178387	0.240094	0.000265219	0.624111	2.00881e-08	2.00881e-08	no	0.366641	0.233592	NA	NA	C	G	NA	NA	NA	NA	NA	NA
ENSG00000139899	CBLN3	14	rs1956905	24900209	-0.216777	1.16491e-07	-0.169734	2.987e-06	1.16491e-07	no	0.456633	0.342463	NA	NA	C	G	NA	NA	NA	NA	0.038	no
ENSG00000182400	TRAPPC6B	14	rs8009933	39600212	-0.0589786	0.00153905	-0.110713	1.10776e-06	1.10776e-06	no	0.206242	0.370169	0.434239	0.638707	G	A	A	G	0.313131	NA	0.02	no
ENSG00000168229	PTGDR	14	rs1950746	52646729	0.0604248	0.00163377	0.123334	5.3192e-07	5.3192e-07	no	0.582597	0.337378	-1.48837	0.0837278	G	A	G	A	0.686869	NA	NA	NA
ENSG00000140092	FBLN5	14	rs2267990	92339908	0.12564	4.11187e-05	0.213693	2.35856e-10	2.35856e-10	no	0.529699	0.682207	0.00794962	0.453463	C	T	C	T	0.530303	NA	0.134	no
ENSG00000197119	SLC25A29	14	rs11557209	100772672	-0.244733	4.85565e-06	-0.284066	3.65663e-07	3.65663e-07	no	0.80179	0.534626	0.728081	0.770117	G	C	G	C	0.323232	NA	0.022	no
ENSG00000140105	WARS	14	rs56293834	100818286	0.166817	0.00903584	0.461797	7.77266e-08	7.77266e-08	yes	0.337039	0.158554	NA	NA	T	C	NA	NA	NA	NA	0.101	no
ENSG00000171763	SPATA5L1	15	rs1719238	45594766	0.119086	8.75216e-06	0.148703	3.15045e-07	3.15045e-07	no	0.124616	0.131691	-1.95002	0.0371376	C	T	T	C	0.666667	Higher	NA	NA
ENSG00000166831	RBPMS2	15	rs2171180	65095307	0.279174	1.31508e-06	0.352987	5.93552e-08	5.93552e-08	no	0.160521	0.375541	NA	NA	G	A	NA	NA	NA	NA	0.163	no
ENSG00000166938	DIS3L	15	rs4776774	66572692	-0.134666	0.00537638	-0.273393	3.52661e-07	3.52661e-07	yes	0.294197	0.0672179	-1.41088	0.0944184	A	G	A	G	0.186869	NA	0.015	no
ENSG00000103591	AAGAB*	15	rs11636197	67587368	-0.153848	2.4333e-07	-0.0881551	0.00157442	2.4333e-07	no	0.670991	0.0778508	-1.02824	0.158171	T	C	C	T	0.277778	NA	0.032	no
ENSG00000140400	MAN2C1	15	rs11637068	75743002	-0.138902	8.28377e-05	-0.185573	1.26534e-06	1.26534e-06	no	0.0530946	0.500326	NA	NA	G	A	NA	NA	NA	NA	0.06	no
ENSG00000176371	ZSCAN2	15	rs139119645	85215843	0.00280045	0.890017	0.0850123	1.61588e-06	1.61588e-06	yes	0.0250002	0.0825249	NA	NA	NA	NA	NA	NA	NA	NA	NA	NA
ENSG00000166825	ANPEP	15	rs71405666	90356511	0.278171	3.75224e-05	0.342896	5.8133e-09	5.8133e-09	no	0.473949	0.43931	0.944822	0.850579	C	A	C	A	0.146465	NA	0.096	no
ENSG00000063854	HAGH	16	rs116869551	1876619	-0.121002	0.00625157	-0.201474	1.20503e-06	1.20503e-06	yes	0.430844	0.0954568	NA	NA	C	T	NA	NA	NA	NA	0.025	no
ENSG00000103313	MEFV	16	rs1076572	3230588	-0.15982	1.18514e-06	-0.0385367	0.131926	1.18514e-06	no	0.172749	0.136248	-0.755609	0.216891	G	A	G	A	0.545455	NA	0.081	no
ENSG00000006007	GDE1	16	rs12924965	19510132	0.0941714	0.00312994	0.218817	3.33896e-11	3.33896e-11	no	0.519149	0.0709481	-1.32335	0.107325	C	T	C	T	0.378788	NA	0.087	no
ENSG00000058600	POLR3E*	16	rs7764	22345191	0.123785	0.00017012	0.151468	1.86567e-06	1.86567e-06	no	0.103478	0.121653	-1.63266	0.0659067	G	A	G	A	0.535354	NA	0.291	yes
ENSG00000166847	DCTN5	16	rs26760	23680286	-0.164649	4.18436e-08	-0.20136	5.42632e-10	5.42632e-10	no	0.313742	0.120946	-0.656862	0.24112	A	G	G	A	0.585859	NA	0.023	no
ENSG00000178952	TUFM	16	rs7500654	28825405	-0.20262	1.73003e-06	-0.124003	0.00410227	1.73003e-06	no	0.0913232	0.0965275	NA	NA	G	A	NA	NA	NA	NA	0.148	yes
ENSG00000102921	N4BP1	16	rs1106386	48593065	0.122861	5.84258e-07	0.0828362	0.000810683	5.84258e-07	no	0.175743	0.24021	-0.323657	0.335917	C	A	A	C	0.732323	NA	0.074	no
ENSG00000121281	ADCY7	16	rs72786282	50375841	-0.0666396	0.0699602	-0.167952	2.03724e-08	2.03724e-08	yes	0.197724	0.356194	NA	NA	A	T	NA	NA	NA	NA	NA	NA
ENSG00000087253	LPCAT2	16	rs12933746	55617202	-0.48418	6.07136e-10	-0.356207	3.40727e-06	6.07136e-10	no	0.0314947	0.149905	0.336874	0.5941	G	T	T	G	0.277778	NA	0.047	no
ENSG00000159461	AMFR	16	rs2587867	56404011	-0.14556	1.74846e-07	-0.193894	4.15332e-12	4.15332e-12	no	0.669101	0.426735	-0.0588146	0.42766	C	T	C	T	0.449495	NA	0.079	no
ENSG00000159579	RSPRY1	16	rs2305694	57168651	0.32341	1.32326e-06	0.263634	5.1496e-06	1.32326e-06	no	0.0832992	0.0641836	0.838088	0.813625	G	A	G	A	0.136364	NA	0.1	no
ENSG00000125107	CNOT1	16	rs9931052	58682119	0.0392764	0.0291022	0.0799066	2.89653e-06	2.89653e-06	yes	0.0558096	0.623567	NA	NA	A	G	NA	NA	NA	NA	NA	NA
ENSG00000089505	CMTM1	16	rs8060922	66598583	-0.0633093	0.0318109	-0.141684	7.18122e-07	7.18122e-07	no	0.0648458	0.0550624	-1.86425	0.0434321	A	C	C	A	0.727273	Lower	0.12	no
ENSG00000184939	ZFP90	16	rs1645923	68581051	-0.201428	6.10665e-07	-0.25214	6.63472e-08	6.63472e-08	no	0.223705	0.440165	1.13439	0.902795	G	A	G	A	0.79798	NA	0.008	no
ENSG00000168411	RFWD3	16	rs12149960	74625065	-0.180592	3.56888e-05	-0.217233	7.92713e-09	7.92713e-09	no	0.0431804	0.298247	-0.429572	0.303574	C	A	C	A	0.5	NA	0.069	no
ENSG00000166451	CENPN	16	rs74248230	81023665	-0.140228	0.000504329	-0.188218	2.3504e-06	2.3504e-06	no	0.684151	0.0903328	-1.57547	0.0726544	T	C	T	C	0.181818	NA	0.082	no
ENSG00000103121	CMC2	16	rs12928638	81049800	-0.206373	1.62667e-08	-0.10919	0.0133058	1.62667e-08	no	0.559019	0.100421	NA	NA	T	C	NA	NA	NA	NA	NA	NA
ENSG00000154099	DNAAF1	16	rs3208968	84211969	-1.47846	1.20686e-12	-0.0109951	0.755739	1.20686e-12	yes	0.813831	0.847047	0.650205	0.736813	A	C	A	C	0.30303	NA	0.041	no
ENSG00000103160	HSDL1	16	rs3208968	84211969	-0.168653	1.26167e-08	0.0194761	0.44403	1.26167e-08	no	0.813831	0.847047	0.650205	0.736813	A	C	A	C	0.30303	NA	0.041	no
ENSG00000103196	CRISPLD2	16	rs8057431	84839954	-0.112684	0.0839328	-0.455722	2.98971e-06	2.98971e-06	yes	0.170736	0.199638	0.784736	0.793158	C	A	A	C	0.237374	NA	0.035	no
ENSG00000131148	EMC8	16	rs375100	85793898	-0.0716636	0.00229921	-0.108366	5.70334e-07	5.70334e-07	no	0.263912	0.883169	0.346787	0.598614	G	T	G	T	0.580808	NA	0.088	no
ENSG00000176715	ACSF3	16	rs3785414	89250399	-0.324549	7.58012e-09	-0.39535	1.00962e-13	1.00962e-13	no	0.268524	0.530325	-0.492383	0.285295	C	T	C	T	0.151515	NA	0.13	no
ENSG00000003249	DBNDD1	16	rs62052218	90007808	-0.289686	1.85352e-05	-0.426766	2.35564e-10	2.35564e-10	no	NA	0.619837	0.386604	0.616823	C	T	C	T	0.106061	NA	0.069	no
ENSG00000187624	C17orf97	17	rs10747213	273752	-0.444607	1.04274e-08	-0.546507	9.30317e-12	9.30317e-12	no	0.208488	0.365817	0.456087	0.648741	C	T	C	T	0.277778	NA	0.112	no
ENSG00000177370	TIMM22	17	rs2586304	910636	0.225978	2.48123e-08	0.187458	2.36079e-05	2.48123e-08	no	0.638961	0.047916	NA	NA	A	G	NA	NA	NA	NA	0.129	no
ENSG00000108523	RNF167	17	rs238243	4849635	0.227935	4.39875e-09	0.317905	5.18839e-13	5.18839e-13	no	0.105396	0.112575	-0.746285	0.219089	A	G	G	A	0.484848	NA	0.221	no
ENSG00000179029	TMEM107*	17	rs8066513	8066441	0.209258	2.50148e-07	0.343355	4.01095e-08	4.01095e-08	no	0.194531	0.647586	NA	NA	C	T	NA	NA	NA	NA	0.078	no
ENSG00000214941	ZSWIM7	17	rs2779210	15875147	-0.319334	7.74039e-08	-0.415804	7.48983e-11	7.48983e-11	no	0.252998	0.457964	-1.21417	0.124691	G	A	A	G	0.646465	NA	NA	NA
ENSG00000179598	PLD6	17	rs8069259	17022841	-0.230949	0.000154362	-0.220044	4.65499e-10	4.65499e-10	no	0.402299	0.274309	-1.48573	0.0840838	T	C	C	T	0.752525	NA	0.06	no
ENSG00000141030	COPS3	17	rs1736215	17132202	-0.0568744	0.0223681	-0.142513	5.8876e-07	5.8876e-07	yes	0.249392	0.246102	-1.73931	0.0545353	G	A	G	A	0.626263	NA	NA	NA
ENSG00000073605	GSDMB	17	rs8071789	38006333	0.152992	0.000927198	0.230993	1.81686e-06	1.81686e-06	no	0.485071	0.359699	NA	NA	C	T	NA	NA	NA	NA	NA	NA
ENSG00000141698	NT5C3B	17	rs60588087	39982432	0.280637	8.56092e-08	0.232601	3.25092e-10	3.25092e-10	no	0.0370898	0.108339	NA	NA	A	C	NA	NA	NA	NA	0.018	no
ENSG00000239672	NME1	17	rs28597917	49221807	-0.025705	0.118496	-0.0739696	3.91196e-07	3.91196e-07	yes	0.297395	0.449131	-1.24288	0.119998	G	T	T	G	0.651515	NA	NA	NA
ENSG00000141179	PCTP	17	rs2912553	53838522	-0.333785	1.02094e-07	-0.335505	2.22682e-08	2.22682e-08	no	0.425072	0.422794	-1.78638	0.0500822	T	C	T	C	0.843434	NA	0.41	yes
ENSG00000108384	RAD51C	17	rs35732484	56732744	-0.172717	1.35218e-06	-0.136464	1.03848e-05	1.35218e-06	no	0.0724088	0.0187249	-1.50978	0.0808999	C	T	C	T	0.131313	NA	0.007	no
ENSG00000068097	HEATR6	17	rs7223281	58172447	-0.201527	7.36855e-06	-0.228334	7.36759e-10	7.36759e-10	no	0.0808556	0.128126	-0.969442	0.169794	G	A	A	G	0.893939	NA	0.129	no
ENSG00000108946	PRKAR1A	17	rs138486234	66492118	0.721374	1.14418e-06	0.707036	7.65702e-06	1.14418e-06	no	0.309428	0.504301	NA	NA	T	C	NA	NA	NA	NA	NA	NA
ENSG00000167850	CD300C	17	rs1627936	72548352	0.245545	3.93847e-07	0.0244523	0.278279	3.93847e-07	no	0.235434	0.331458	-0.910238	0.182043	C	T	T	C	0.419192	NA	0.099	no
ENSG00000182534	MXRA7	17	rs62085145	74700126	-0.0501153	0.150258	-0.181419	1.87995e-06	1.87995e-06	yes	0.499567	0.8106	1.1261	0.900876	G	A	A	G	0.808081	NA	0.053	no
ENSG00000055483	USP36	17	rs8079047	76775673	-0.314456	1.29654e-09	-0.339334	1.50001e-08	1.29654e-09	no	0.061876	0.0442451	-0.746428	0.219056	G	T	T	G	0.434343	NA	NA	NA
ENSG00000141560	FN3KRP	17	rs3748812	80680589	0.168718	1.75372e-06	0.24585	1.34947e-10	1.34947e-10	no	0.116385	0.123013	0.0555334	0.472311	G	A	G	A	0.535354	NA	0.086	no
ENSG00000101639	CEP192	18	rs556536	13065484	0.0863575	0.025614	0.195895	7.03496e-07	7.03496e-07	yes	0.0188491	0.000958555	-2.64797	0.00892759	C	A	A	C	0.232323	Higher	0.098	no
ENSG00000134758	RNF138	18	rs73415858	29682644	0.29278	6.98729e-09	0.342724	6.77724e-10	6.77724e-10	no	0.498192	0.132535	-0.922349	0.179476	G	A	G	A	0.121212	NA	0.017	no
ENSG00000197563	PIGN	18	rs75889550	59867101	-0.138156	0.000435366	-0.169252	1.20419e-06	1.20419e-06	no	0.301998	0.794057	-0.594603	0.257266	G	A	G	A	0.141414	NA	0.048	no
ENSG00000197971	MBP	18	rs12969118	74769971	0.231546	0.0143814	0.401407	1.70863e-06	1.70863e-06	yes	0.031979	0.412793	NA	NA	A	G	NA	NA	NA	NA	NA	NA
ENSG00000065268	WDR18	19	rs2301810	984533	0.196113	1.12193e-05	0.257064	1.23871e-09	1.23871e-09	no	0.098887	0.0199588	NA	NA	T	C	NA	NA	NA	NA	0.021	no
ENSG00000064666	CNN2	19	rs10419707	1038445	-0.273256	8.54485e-08	-0.155976	0.000182906	8.54485e-08	no	0.370502	0.0918239	0.342605	0.596719	C	T	C	T	0.853535	NA	0.019	no
ENSG00000188321	ZNF559	19	rs62104842	9461966	0.141021	0.000656806	0.19512	3.52173e-07	3.52173e-07	no	0.0262113	0.116697	0.673765	0.747047	C	T	C	T	0.525253	NA	NA	NA
ENSG00000174652	ZNF266	19	rs8109962	9522388	-0.170338	3.67541e-11	-0.184047	2.0314e-10	3.67541e-11	no	0.0232069	0.370152	0.445147	0.643717	C	T	C	T	0.520202	NA	0.016	no
ENSG00000064490	RFXANK	19	rs78678276	19300294	-0.159641	1.448e-06	-0.183852	2.47922e-06	1.448e-06	no	0.0527696	0.559323	0.0873652	0.485316	C	G	C	G	0.242424	NA	0.101	no
ENSG00000129933	MAU2	19	rs7247263	19432811	-0.126794	0.000153535	-0.15886	4.28443e-09	4.28443e-09	no	0.435398	0.106141	NA	NA	T	C	NA	NA	NA	NA	NA	NA
ENSG00000064547	LPAR2	19	rs4808974	19733964	0.085421	0.00522056	0.172355	6.37221e-07	6.37221e-07	no	0.174975	0.0654258	-0.421175	0.306054	G	A	G	A	0.262626	NA	0.056	no
ENSG00000105726	ATP13A1	19	rs58434384	19786099	-0.295941	1.47067e-07	-0.272035	1.36164e-06	1.47067e-07	no	0.465946	0.806036	-0.0744734	0.42176	A	G	A	G	0.161616	NA	0.018	no
ENSG00000167232	ZNF91	19	rs444547	23479836	-0.13968	0.0160498	-0.335464	1.35812e-08	1.35812e-08	no	0.287099	0.146104	NA	NA	G	T	NA	NA	NA	NA	0.079	no
ENSG00000181007	ZFP82	19	rs2967434	37007542	-0.0526061	0.0161595	-0.087596	7.84669e-07	7.84669e-07	yes	0.0756732	0.203886	-0.862458	0.192367	A	G	G	A	0.691919	NA	0.105	no
ENSG00000263002	ZNF234	19	rs7248054	44655537	-0.0551374	0.00182415	-0.11404	2.17067e-09	2.17067e-09	no	0.0758659	0.254928	-0.0173715	0.443575	A	G	G	A	0.5	NA	NA	NA
ENSG00000125753	VASP	19	rs11879934	46045905	0.174176	4.01702e-09	0.113881	0.000762238	4.01702e-09	no	0.883804	0.27045	NA	NA	G	T	NA	NA	NA	NA	0.026	no
ENSG00000105499	PLA2G4C	19	rs11564512	48610399	-0.292583	6.12418e-07	-0.256328	2.33101e-05	6.12418e-07	no	0.585889	0.760153	-0.113284	0.407353	A	G	G	A	0.580808	NA	0.243	yes
ENSG00000105483	CARD8	19	rs7508437	48718027	0.237758	3.50242e-08	0.339078	2.17133e-12	2.17133e-12	no	0.41781	0.20341	0.00558679	0.452552	T	C	T	C	0.565657	NA	0.037	no
ENSG00000254415	SIGLEC14	19	MERGED_DEL_2_98507	52133651	1.64217	5.52747e-06	1.67549	2.71546e-08	2.71546e-08	no	0.140026	0.118018	NA	NA	NA	NA	NA	NA	NA	NA	NA	NA
ENSG00000167766	ZNF83	19	rs112485438	53121838	-0.231704	1.06212e-05	-0.222283	1.54081e-08	1.54081e-08	no	0.47044	0.300435	NA	NA	T	C	NA	NA	NA	NA	0.074	no
ENSG00000170889	RPS9	19	rs255774	54723355	0.165627	1.36126e-07	0.13422	8.04262e-05	1.36126e-07	no	0.26151	0.395177	NA	NA	A	G	NA	NA	NA	NA	0.104	no
ENSG00000239998	LILRA2	19	rs4806781	55069620	0.280167	7.26203e-07	0.13447	0.0421876	7.26203e-07	yes	0.380989	0.14702	NA	NA	T	A	NA	NA	NA	NA	0.061	no
ENSG00000105136	ZNF419	19	rs62126217	58011006	-0.0630989	0.0710787	-0.152485	1.53217e-06	1.53217e-06	no	0.0542556	0.328666	NA	NA	C	T	NA	NA	NA	NA	NA	NA
ENSG00000125826	RBCK1	20	rs6139109	391025	-0.136136	0.000681549	-0.23947	6.64281e-08	6.64281e-08	no	0.120596	0.174953	0.189421	0.528424	T	C	C	T	0.838384	NA	0.013	no
ENSG00000088833	NSFL1C	20	rs9575	1426393	0.172744	1.46378e-07	0.0964055	0.00190136	1.46378e-07	no	0.58105	0.414954	-0.973557	0.168952	C	T	C	T	0.813131	NA	NA	NA
ENSG00000101290	CDS2	20	rs75994745	5149064	0.0972464	0.261283	0.25596	2.05677e-06	2.05677e-06	yes	0.587475	0.658021	NA	NA	NA	NA	NA	NA	NA	NA	NA	NA
ENSG00000171984	C20orf196	20	rs6038297	5814001	-0.0369257	0.284919	-0.145069	2.81332e-06	2.81332e-06	no	0.374072	0.88338	NA	NA	C	T	NA	NA	NA	NA	0.144	no
ENSG00000125827	TMX4	20	rs4142417	7959508	-0.0721703	0.00147852	-0.152913	2.48218e-06	2.48218e-06	no	0.370758	0.384631	-0.124723	0.403235	A	G	A	G	0.510101	NA	0.32	yes
ENSG00000215440	NPEPL1	20	rs73618613	57276433	-0.258897	1.57475e-09	-0.237997	6.90563e-07	1.57475e-09	no	0.245674	0.260319	-1.08403	0.147574	G	C	G	C	0.313131	NA	NA	NA
ENSG00000149679	CABLES2	20	rs13044138	60960021	-0.0600584	0.170723	-0.101034	2.06282e-06	2.06282e-06	yes	0.556302	0.137294	-0.520409	0.277373	G	A	A	G	0.777778	NA	0.25	yes
ENSG00000203896	LIME1	20	rs932826	62380516	-0.144753	0.000388682	-0.214742	3.28659e-07	3.28659e-07	no	0.340323	0.34589	0.514074	0.675309	A	C	C	A	0.358586	NA	0.081	no
ENSG00000156261	CCT8	21	rs2070611	30445774	-0.123305	1.91604e-05	-0.211457	1.86561e-10	1.86561e-10	no	0.226374	0.406085	-1.72916	0.0555595	G	C	G	C	0.191919	NA	0.033	no
ENSG00000159231	CBR3	21	rs12151967	37483754	0.0369336	0.177399	0.118364	8.39921e-07	8.39921e-07	yes	0.882258	0.393247	-0.037192	0.435913	C	T	C	T	0.434343	NA	0.035	no
ENSG00000160185	UBASH3A	21	rs2839513	43852355	0.0934839	0.0408558	0.172636	1.37836e-06	1.37836e-06	no	0.794761	0.521002	0.18454	0.526329	T	C	T	C	0.247475	NA	0.039	no
ENSG00000160213	CSTB	21	rs35285321	45201832	0.126489	0.0197227	0.394487	7.22509e-10	7.22509e-10	yes	0.00452771	0.093829	0.138697	0.506761	G	A	G	A	0.691919	NA	0.113	no
ENSG00000160226	C21orf2	21	rs56040242	45766944	-0.229146	4.18273e-06	-0.21779	8.62559e-08	8.62559e-08	no	0.643886	0.0811675	0.50044	0.66904	G	A	A	G	0.868687	NA	0.179	no
ENSG00000160310	PRMT2	21	rs9637225	47960654	-0.0879996	0.0125451	-0.247553	1.94342e-07	1.94342e-07	no	0.623188	0.317362	-0.356511	0.325709	C	T	C	T	0.348485	NA	0.039	no
ENSG00000185838	GNB1L	22	rs74953564	19793884	-0.170148	7.31593e-08	-0.123768	0.000230202	7.31593e-08	no	0.548298	0.0364149	-0.0792948	0.419974	G	A	G	A	0.40404	NA	0.142	no
ENSG00000128191	DGCR8	22	rs182767203	20118640	-0.152959	3.92686e-05	-0.205127	1.31346e-06	1.31346e-06	no	0.358438	0.807054	-0.687848	0.233401	A	T	A	T	0.111111	NA	0.036	no
ENSG00000100034	PPM1F	22	rs9610691	22305021	0.125692	0.034707	0.293568	2.1155e-06	2.1155e-06	no	0.0832645	0.0456522	-0.89085	0.186217	G	A	G	A	0.050505	NA	0.005	no
ENSG00000159496	RGL4	22	rs7290711	24004914	0.473781	2.86435e-08	0.132886	0.00564449	2.86435e-08	no	0.510758	0.234044	0.648281	0.735986	G	C	G	C	0.570707	NA	NA	NA
ENSG00000099974	DDTL	22	rs151273565	24280334	-0.112607	7.59273e-07	-0.0803365	0.00547313	7.59273e-07	no	0.277896	0.80444	NA	NA	T	C	NA	NA	NA	NA	0.137	no
ENSG00000099977	DDT	22	rs365158	24323849	-0.295986	2.5383e-08	-0.243885	0.000213477	2.5383e-08	no	0.428632	0.781615	NA	NA	T	C	NA	NA	NA	NA	0.162	no
ENSG00000239282	GATSL3	22	rs5753092	30755168	0.137986	5.74151e-06	0.143437	1.78438e-06	1.78438e-06	no	0.273022	0.640709	-0.934038	0.177022	C	A	C	A	0.383838	NA	0.021	no
ENSG00000100092	SH3BP1	22	rs62236663	38059224	0.0764645	0.0173064	0.157907	2.21314e-06	2.21314e-06	yes	0.127544	0.300293	NA	NA	C	T	NA	NA	NA	NA	0.004	no
ENSG00000093000	NUP50	22	rs226735	45538442	-0.265952	5.44802e-08	-0.275753	1.4451e-11	1.4451e-11	no	0.279129	0.158505	NA	NA	C	T	NA	NA	NA	NA	0.125	no
ENSG00000100376	FAM118A	22	rs136592	45783722	-0.377167	4.09362e-09	-0.41593	7.31568e-12	7.31568e-12	no	0.513275	0.143669	-1.53046	0.0782301	G	A	G	A	0.227273	NA	0.051	no
ENSG00000100288	CHKB	22	rs2269386	51009212	-0.215286	1.93405e-06	-0.352955	2.34549e-11	2.34549e-11	no	0.734345	0.171547	-0.684542	0.234213	T	C	T	C	0.126263	NA	0.09	no
ENSG00000205560	CPT1B	22	rs762676	51017794	0.166324	5.42013e-05	0.246441	3.19552e-12	3.19552e-12	no	0.135023	0.0167747	0.548243	0.690928	A	G	A	G	0.414141	NA	0.093	no
Only the best cis-eQTL and reQTL are shown. Slope and Pvalue: Slope of the linear regression obtained for the genotype-gene expression association and its corresponding P value; ST: stimulated cells; NS: non-stimulated cells; NA: not applicable. P values for the DIND test are ranked P values. Lowest P values correspond to the most negative values for DIND at the genome-wide level. DAF: Derived Al…
a Genes marked with a star (*) display eQTL likely detected due to a SNP in probe
