# Supplementary material for: Deciphering the genetic control of gene expression following Mycobacterium leprae antigen stimulation
Source: PLoS Genet. 2017 Aug 9;13(8):e1006952. doi: 10.1371/journal.pgen.1006952 (PMC5565194; doi:10.1371/journal.pgen.1006952)
Supplement: S4 Table — (XLSX) [file pgen.1006952.s010.xlsx]

## Sheet: reQTL
S4 Table. Genes displaying reQTL.
Ensembl_ID	HUGO_ID	reQTL peak-SNPa	Condition_Specific
ENSG00000131238	PPT1	rs12074195	Non-stimulated cells
ENSG00000179862	CITED4	rs10081968	Stimulated cells
ENSG00000116221	MRPL37	rs6693202	Non-stimulated cells
ENSG00000177606	JUN	rs4647001	Stimulated cells
ENSG00000117174	ZNHIT6	rs12061951	Non-stimulated cells
ENSG00000122417	ODF2L	rs17129078	Non-stimulated cells
ENSG00000116299	KIAA1324	rs682288	Non-stimulated cells
ENSG00000143119	CD53	rs931547	Stimulated cells
ENSG00000168275	COA6	rs4300255	Stimulated cells
ENSG00000138031	ADCY3	rs7576172	Stimulated cells
ENSG00000196912	ANKRD36B	rs148431318	Non-stimulated cells
ENSG00000182179	UBA7	rs2280405	Stimulated cells
ENSG00000183833	MAATS1	rs7617287	Stimulated cells
ENSG00000168827	GFM1	rs56167308	Stimulated cells
ENSG00000159692	CTBP1	rs3894353	Non-stimulated cells
ENSG00000138801	PAPSS1	rs2726178	Non-stimulated cells
ENSG00000109762	SNX25	rs3108267	Non-stimulated cells
ENSG00000124279	FASTKD3	rs2624237	Non-stimulated cells
ENSG00000027847	B4GALT7	rs28742937	Stimulated cells
ENSG00000112343	TRIM38	rs9358891	Non-stimulated cells
ENSG00000137331	IER3	rs114680917	Non-stimulated cells
ENSG00000213760	ATP6V1G2	rs2523504	Non-stimulated cells
ENSG00000111912	NCOA7	rs1544293	Non-stimulated cells
ENSG00000086288	NME8	rs2722313	Non-stimulated cells
ENSG00000189077	TMEM120A	rs78938157	Stimulated cells
ENSG00000004864	SLC25A13	rs2002810	Stimulated cells
ENSG00000196636	ACN9	rs78913221	Non-stimulated cells
ENSG00000154319	FAM167A	rs2280805	Non-stimulated cells
ENSG00000104231	ZFAND1	rs188805868	Non-stimulated cells
ENSG00000175895	PLEKHF2	rs10956941	Stimulated cells
ENSG00000179886	TIGD5	rs3210186	Non-stimulated cells
ENSG00000197363	ZNF517	rs10090907	Non-stimulated cells
ENSG00000106733	NMRK1	rs6560421	Stimulated cells
ENSG00000197958	RPL12	rs77450241	Non-stimulated cells
ENSG00000107937	GTPBP4	rs7094331	Non-stimulated cells
ENSG00000213551	DNAJC9	rs113370867	Non-stimulated cells
ENSG00000197142	ACSL5	rs11195938	Stimulated cells
ENSG00000166394	CYB5R2	rs11606689	Non-stimulated cells
ENSG00000087365	SF3B2	rs7946140	Non-stimulated cells
ENSG00000166002	SMCO4	rs2399673	Non-stimulated cells
ENSG00000067182	TNFRSF1A	rs7315789	Non-stimulated cells
ENSG00000065970	FOXJ2	rs4883479	Stimulated cells
ENSG00000111266	DUSP16	rs3751261	Stimulated cells
ENSG00000205057	CLLU1OS	rs73222044	Stimulated cells
ENSG00000139343	SNRPF	rs7969165	Stimulated cells
ENSG00000110880	CORO1C	rs1549087	Non-stimulated cells
ENSG00000140105	WARS	rs56293834	Non-stimulated cells
ENSG00000166938	DIS3L	rs4776774	Non-stimulated cells
ENSG00000176371	ZSCAN2	rs139119645	Non-stimulated cells
ENSG00000063854	HAGH	rs116869551	Non-stimulated cells
ENSG00000121281	ADCY7	rs72786282	Non-stimulated cells
ENSG00000125107	CNOT1	rs9931052	Non-stimulated cells
ENSG00000154099	DNAAF1	rs3208968	Stimulated cells
ENSG00000103196	CRISPLD2	rs8057431	Non-stimulated cells
ENSG00000141030	COPS3	rs1736215	Non-stimulated cells
ENSG00000239672	NME1	rs28597917	Non-stimulated cells
ENSG00000182534	MXRA7	rs62085145	Non-stimulated cells
ENSG00000101639	CEP192	rs556536	Non-stimulated cells
ENSG00000197971	MBP	rs12969118	Non-stimulated cells
ENSG00000181007	ZFP82	rs2967434	Non-stimulated cells
ENSG00000239998	LILRA2	rs4806781	Stimulated cells
ENSG00000101290	CDS2	rs75994745	Non-stimulated cells
ENSG00000149679	CABLES2	rs13044138	Non-stimulated cells
ENSG00000159231	CBR3	rs12151967	Non-stimulated cells
ENSG00000160213	CSTB	rs35285321	Non-stimulated cells
ENSG00000100092	SH3BP1	rs62236663	Non-stimulated cells
aOnly the peak-SNP is shown.
