# Supplementary material for: Deciphering the genetic control of gene expression following Mycobacterium leprae antigen stimulation
Source: PLoS Genet. 2017 Aug 9;13(8):e1006952. doi: 10.1371/journal.pgen.1006952 (PMC5565194; doi:10.1371/journal.pgen.1006952)
Supplement: S5 Table — (XLSX) [file pgen.1006952.s011.xlsx]

## Sheet: Feuil1
S5 Table. Enrichment analysis of reQTL located in binding sites of transcription factors
Transcription Factor	Number of reQTLa	Mean number of reQTL in resampling	Fold Enrichment	Resampling P value
POL2	79	32.8369	2.40583	0
POL24H8	41	13.739	2.98421	0
SIN3AK20	15	4.09703	3.66119	1.5e-05
ELK4	9	1.94162	4.6353	3e-05
CFOS	21	7.4759	2.80903	3.5e-05
EBF1	18	6.00618	2.99691	3.5e-05
AP2GAMMA	15	4.47352	3.35306	4e-05
CHD2	10	2.68382	3.72603	0.000255
POL2S2	10	2.71804	3.67913	0.00026
GABP	13	4.13042	3.14738	0.00031
AP2ALPHA	11	3.17725	3.46211	0.00033
HEY1	16	5.92305	2.70131	0.00036
ELF1	19	7.57093	2.5096	0.000375
NFKB	19	7.71596	2.46243	0.00046
JUND	22	9.7279	2.26154	0.00051
IRF3	4	1.19871	3.33693	0.00056
SIX5	6	1.57965	3.79831	0.000605
TAF1	19	7.98013	2.38091	0.00068
MXI1	9	2.62082	3.43404	0.00078
PAX5N19	9	2.69377	3.34105	0.00095
CJUN	15	5.897	2.54367	0.00096
GR	21	9.7338	2.15743	0.001115
EGR1	15	5.92797	2.53038	0.00113
USF1	18	8.20091	2.19488	0.001915
GATA3	10	3.3872	2.95229	0.00206
PAX5C20	11	4.10787	2.67779	0.00301
SP1	15	6.57838	2.2802	0.00304
CMYC	20	9.9381	2.01246	0.003075
TBP	18	8.79698	2.04616	0.004045
HNF4A	9	3.36148	2.67739	0.00589
TCF4	12	5.09678	2.35443	0.005985
MAX	19	9.90685	1.91786	0.006525
P300	20	10.8045	1.85109	0.007495
ZNF143	8	3.05937	2.61492	0.009435
KAP1	11	4.86651	2.26035	0.010855
POU2F2	8	3.25837	2.45522	0.01447
OCT2	8	3.27666	2.44151	0.014745
USF2	8	3.2718	2.44514	0.01501
NANOG	4	1.60004	2.49993	0.0207
SP2	3	1.31621	2.27927	0.021265
ETS1	6	2.43136	2.46775	0.0226
TAF7	5	1.99043	2.51201	0.02273
FOSL2	7	2.98101	2.3482	0.02416
PU1	13	6.92361	1.87763	0.02495
HMGN3	7	3.03167	2.30896	0.02631
RFX5	7	3.03858	2.30371	0.02726
HNF4G	6	2.51889	2.382	0.02726
HAE2F1	11	5.7685	1.90691	0.03317
GATA2	16	9.61394	1.66425	0.036105
FOSL1	4	1.75027	2.28536	0.037565
E2F1	11	5.96267	1.84481	0.039995
POL2B	8	3.89901	2.0518	0.04002
NFYA	5	2.20784	2.26466	0.040865
YY1	14	8.27447	1.69195	0.04218
SRF	5	2.33285	2.1433	0.054595
ZBTB33	3	1.49953	2.00063	0.058035
MAFF	6	3.04015	1.97359	0.07108
IRF4	5	2.46973	2.02451	0.072105
CEBPB	16	10.6623	1.50062	0.07504
MEF2A	5	2.51859	1.98524	0.07863
ERALPHA_A	6	3.11986	1.92317	0.08012
PBX3	3	1.60257	1.87199	0.08594
PGC1A	1	1.04447	0.957422	0.086235
NRF1	4	2.04439	1.95657	0.086465
ATF3	3	1.60624	1.86772	0.086615
JUNB	4	2.07596	1.92682	0.092315
BHLHE40	2	1.2786	1.56421	0.09499
STAT1	5	2.6536	1.88423	0.097805
CCNT2	7	4.03458	1.735	0.105305
STAT3	11	7.17124	1.53391	0.109035
NELFE	1	1.0625	0.941176	0.11512
BATF	5	2.80309	1.78374	0.1213
NFYB	4	2.21843	1.80308	0.122385
CTCF	28	22.8651	1.22457	0.162515
TFIIIC110	2	1.4095	1.41895	0.167225
ZEB1	3	1.90456	1.57516	0.182425
E2F6	7	4.68212	1.49505	0.187185
GTF2F1	4	2.52796	1.5823	0.194205
WHIP	1	1.12577	0.888282	0.217145
MEF2C	2	1.51071	1.32388	0.22314
BCL11A	3	2.0739	1.44655	0.240445
INI1	3	2.10926	1.4223	0.252885
GATA1	7	5.18727	1.34946	0.261435
BRCA1	2	1.60541	1.24579	0.27826
ZNF263	9	7.10889	1.26602	0.283685
BCLAF1	2	1.63088	1.22633	0.292265
IRF1	4	3.05689	1.30852	0.327065
SREBP1	1	1.23328	0.810845	0.3577
TCF12	4	3.17892	1.25829	0.358205
THAP1	1	1.27317	0.785439	0.398135
MAFK	7	6.0887	1.14967	0.40642
STAT2	1	1.30669	0.765292	0.43226
E2F4	2	1.92064	1.04132	0.43765
CTBP2	1	1.32213	0.756356	0.44473
RPC155	1	1.33242	0.750517	0.450445
SMC3	6	5.89351	1.01807	0.53532
NRSF	4	3.93861	1.01559	0.53686
RAD21	11	11.3945	0.965382	0.587305
TR4	1	1.53834	0.65005	0.610095
HDAC2	3	3.51273	0.854038	0.66053
ZBTB7A	3	3.64865	0.822223	0.688585
BAF155	1	1.73385	0.57675	0.705985
FOXA2	3	3.83935	0.781382	0.72292
RXRA	2	2.76662	0.722904	0.723475
FOXA1	7	8.80092	0.795372	0.77527
CTCFL	1	2.02307	0.494297	0.801765
SETDB1	3	4.42012	0.678714	0.81194
TAL1	2	3.42175	0.584497	0.841385
a Number of reQTL located in the binding site of the corresponding transcription factor
