# Supplementary material for: Deciphering the genetic control of gene expression following Mycobacterium leprae antigen stimulation
Source: PLoS Genet. 2017 Aug 9;13(8):e1006952. doi: 10.1371/journal.pgen.1006952 (PMC5565194; doi:10.1371/journal.pgen.1006952)
Supplement: S7 Table — (XLSX) [file pgen.1006952.s013.xlsx]

## Sheet: Feuil1
S7 Table. cis-eQTL targeted by recent positive selection.
Ensembl_ID	HUGO_ID	SNP_ID	reQTL	Ancestral Allele	Derived Allele	DAF	DIND	DIND_Pvalue	Effect of the Selected Allele on the expression level	Global_FST	Global_FST_Signif
ENSG00000049247	UTS2	rs10489448	no	C	T	0.555556	-0.178699	0.384	NA	0.334	yes
ENSG00000122417	ODF2L	rs17129078	yes	T	C	0.20202	-2.35018	0.0172661	Higher	0.019	no
ENSG00000115919	KYNU	rs6732911	no	G	A	0.227273	-2.01219	0.033143	Higher	0.059	no
ENSG00000115687	PASK	rs6437234	no	T	C	0.510101	-0.264664	0.354888	NA	0.253	yes
ENSG00000134086	VHL	rs1678593	no	A	T	0.893939	-1.93228	0.038378	Higher	0.256	yes
ENSG00000114742	WDR48	rs4267596	no	G	A	0.5	-2.65105	0.0088636	Lower	NA	NA
ENSG00000182179	UBA7	rs2280405	yes	G	C	0.863636	-1.91541	0.0395921	Higher	0.095	no
ENSG00000168827	GFM1	rs56167308	yes	C	T	0.131313	-2.57952	0.0104685	Higher	0.018	no
ENSG00000145495	MARCH6	rs6887666	no	A	G	0.651515	-1.00659	0.162373	NA	0.28	yes
ENSG00000123219	CENPK	rs37252	no	G	A	0.59596	-2.21407	0.0226788	Higher	0.048	no
ENSG00000137265	IRF4	rs74746812	no	G	C	0.090909	0.458548	0.649877	NA	0.086	yes
ENSG00000124587	PEX6	rs9471968	no	G	A	0.737374	-1.64571	0.0644364	NA	0.254	yes
ENSG00000112110	MRPL18	rs138252308	no	C	A	0.363636	-1.9882	0.0346324	Higher	0.057	no
ENSG00000005020	SKAP2	rs2030137	no	G	C	0.489899	-2.11972	0.0271553	Lower	NA	NA
ENSG00000064419	TNPO3	rs73240324	no	T	C	0.287879	-1.90102	0.0406251	Higher	0.077	no
ENSG00000155096	AZIN1	rs2570939	no	G	A	0.611111	-2.67476	0.0083917	Higher	0.013	no
ENSG00000164978	NUDT2	rs11790980	no	C	A	0.328283	-1.82694	0.0464781	Higher	NA	NA
ENSG00000011405	PIK3C2A	rs492263	no	C	T	0.353535	-3.3248	0.00126122	Higher	0.118	no
ENSG00000214753	HNRNPUL2	rs78389153	no	T	C	0.060606	-1.18291	0.129999	NA	0.105	yes
ENSG00000168066	SF1	rs523200	no	C	A	0.727273	-0.197832	0.377337	NA	0.412	yes
ENSG00000111266	DUSP16	rs3751261	yes	C	T	0.656566	-0.533885	0.273675	NA	0.271	yes
ENSG00000197728	RPS26	rs10876864	no	NA	NA	NA	NA	NA	NA	0.269	yes
ENSG00000166896	XRCC6BP1	rs11172388	no	A	T	0.580808	-1.88572	0.0417648	Higher	0.217	no
ENSG00000110880	CORO1C	rs1549087	yes	T	C	0.277778	-2.00465	0.0336104	Higher	0.134	no
ENSG00000111328	CDK2AP1	rs10444439	no	G	A	0.717172	-1.96129	0.0363704	Lower	0.046	no
ENSG00000130177	CDC16	rs7332374	no	C	T	0.944444	-0.622545	0.249931	NA	0.252	yes
ENSG00000171763	SPATA5L1	rs1719238	no	T	C	0.666667	-1.95002	0.0371376	Higher	NA	NA
ENSG00000058600	POLR3E	rs7764	no	G	A	0.535354	-1.63266	0.0659067	NA	0.291	yes
ENSG00000178952	TUFM	rs7500654	no	NA	NA	NA	NA	NA	NA	0.148	yes
ENSG00000089505	CMTM1	rs8060922	no	C	A	0.727273	-1.86425	0.0434321	Lower	0.12	no
ENSG00000141179	PCTP	rs2912553	no	T	C	0.843434	-1.78638	0.0500822	NA	0.41	yes
ENSG00000101639	CEP192	rs556536	yes	A	C	0.232323	-2.64797	0.00892759	Higher	0.098	no
ENSG00000105499	PLA2G4C	rs11564512	no	G	A	0.580808	-0.113284	0.407353	NA	0.243	yes
ENSG00000125827	TMX4	rs4142417	no	A	G	0.510101	-0.124723	0.403235	NA	0.32	yes
ENSG00000149679	CABLES2	rs13044138	yes	A	G	0.777778	-0.520409	0.277373	NA	0.25	yes
Analysis performed only on the best cis-eQTL and reQTL per gene. NA: not applicable. P values for the DIND test are ranked P values. Lowest P values correspond to the most negative values for DIND at the genome-wide level. DAF: Derived Allele Frequency, i.e. the frequency the allele shared by human and chimpanzee; The Effect of the Selected Allele on the expression level is given only when the DI…
